# Supplementary material for: Protooncogene TCL1b functions as an Akt kinase co-activator that exhibits oncogenic potency in vivo
Source: Oncogenesis. 2013 Sep 16;2(9):e70–. doi: 10.1038/oncsis.2013.30 (PMC3816220; doi:10.1038/oncsis.2013.30)
Supplement: Supplementary Table [file oncsis201330x7.xls]

## Sheet: Sheet4
FeatureNum	Description	TCL1b Log2 Ratio	Base Line Control Signal (pBluescript)	Signal Evaluation (pBluescript)	TCL1b Signal	Signal Evaluation (TCL1b)	TCL1 Log2 Ratio	Base Line Control Signal (pBluescript)	Signal Evaluation (pBluescript)	TCL1 Signal	Signal Evaluation (TCL1)	Myr-Akt Log2 Ratio	Base Line Control Signal (pBluescript)	Signal Evaluation (pBluescript)	Myr-Akt Signal	Signal Evaluation (Myr-Akt)	ProbeID	PrimaryAccession	GeneSymbol	GenbankAccession	Cytoband	UniGeneID	EntrezGeneID	GO	EnsemblID	TIGRID	KEGG Pathway	KEGG Pathway ID
4	Homo sapiens U2 small nuclear RNA auxiliary factor 1-like 4 (U2AF1L4), transcript variant 2, mRNA [NM_144987]	-1.30967	709.989	2	286.419	2	-0.0389878	709.989	2	691.059	2	-0.0366609	709.989	2	692.174	2	A_23_P326296	NM_144987	U2AF1L4	NM_144987	hs|19q12	Hs.351558	199746	GO:0000166(nucleotide binding)|GO:0003723(RNA binding)|GO:0005634(nucleus)|GO:0005681(spliceosomal complex)|GO:0006397(mRNA processing)|GO:0008270(zinc ion binding)|GO:0008380(RNA splicing)|GO:0016607(nuclear speck)|GO:0046872(metal ion binding)	ENST00000292879
5	Homo sapiens PSMC3 interacting protein (PSMC3IP), transcript variant 1, mRNA [NM_013290]	-1.10912	3381.54	2	1567.6	2	-0.237961	3381.54	2	2867.35	2	-0.333193	3381.54	2	2684.19	2	A_24_P287941	NM_013290	PSMC3IP	NM_013290	hs|17q21.31	Hs.383019	29893	GO:0003674(molecular_function)|GO:0003677(DNA binding)|GO:0005515(protein binding)|GO:0005575(cellular_component)|GO:0005634(nucleus)|GO:0006310(DNA recombination)|GO:0007126(meiosis)|GO:0008150(biological_process)|GO:0030331(estrogen receptor binding)|GO:0035259(glucocorticoid receptor binding)|GO:0045944(positive regulation of transcription from RNA polymerase II promoter)|GO:0046966(thyroid ho…	ENST00000393795
6	Zinc finger CCHC domain-containing protein 7 [Source:UniProtKB/Swiss-Prot;Acc:Q8N3Z6] [ENST00000322831]	0.126088	72.937	2	79.5984	1	-0.822235	72.937	2	41.2507	1	0.127735	72.937	2	79.6893	2	A_24_P325046	ENST00000322831		AK126219	hs|9p13.2	Hs.654700			ENST00000322831
7	Homo sapiens adenylate kinase 2 (AK2), transcript variant AK2A, mRNA [NM_001625]	-0.63191	22943.2	2	14805.7	2	-0.0434506	22943.2	2	22262.5	2	-0.0817599	22943.2	2	21679.1	2	A_23_P200404	NM_001625	AK2	NM_001625	hs|1p35.1	Hs.470907	204	GO:0000166(nucleotide binding)|GO:0004017(adenylate kinase activity)|GO:0005524(ATP binding)|GO:0005739(mitochondrion)|GO:0005743(mitochondrial inner membrane)|GO:0005758(mitochondrial intermembrane space)|GO:0006139(nucleobase, nucleoside, nucleotide and nucleic acid metabolic process)|GO:0016740(transferase activity)|GO:0019206(nucleoside kinase activity)	ENST00000354858		Purine metabolism // Metabolic pathways	hsa00230 // hsa01100
8	lincRNA:chr7:226042-232442 reverse strand	-0.173486	7302.76	2	6475.34	2	-0.152003	7302.76	2	6572.49	2	-0.184072	7302.76	2	6428	2	A_19_P00800513	lincRNA:chr7:226042-232442_R			hs|7p22.3
9	Homo sapiens prostate cancer susceptibility candidate (PRAC), mRNA [NM_032391]	0.609643	44.3746	2	67.7104	1	-0.429738	44.3746	2	32.9436	1	0.270333	44.3746	2	53.5196	1	A_23_P15619	NM_032391	PRAC	NM_032391		Hs.116467	84366	GO:0005634(nucleus)	ENST00000290294
10	YLP motif-containing protein 1 (Nuclear protein ZAP3)(ZAP113) [Source:UniProtKB/Swiss-Prot;Acc:P49750] [ENST00000238571]	0.0591591	56.3869	2	58.7472	1	0.239803	56.3869	2	66.5834	2	-0.259145	56.3869	2	47.1159	1	A_33_P3402354	ENST00000238571			hs|14q24.3				ENST00000238571
12	Homo sapiens myeloid/lymphoid or mixed-lineage leukemia (trithorax homolog, Drosophila); translocated to, 6 (MLLT6), mRNA [NM_005937]	0.38553	1023.91	2	1337.57	2	0.392665	1023.91	2	1344.2	2	0.27829	1023.91	2	1241.75	2	A_32_P98683	NM_005937	MLLT6	NM_005937	hs|17q21.2	Hs.91531	4302	GO:0005515(protein binding)|GO:0005634(nucleus)|GO:0005737(cytoplasm)|GO:0005739(mitochondrion)|GO:0006355(regulation of transcription, DNA-dependent)|GO:0008270(zinc ion binding)|GO:0046872(metal ion binding)	ENST00000325718
13	Homo sapiens zinc finger protein 362 (ZNF362), mRNA [NM_152493]	0.443976	1323.67	2	1800.65	2	0.481683	1323.67	2	1848.34	2	0.758961	1323.67	2	2240.01	2	A_23_P137543	NM_152493	ZNF362	NM_152493	hs|1p35.1	Hs.524248	149076	GO:0003677(DNA binding)|GO:0005622(intracellular)|GO:0005634(nucleus)|GO:0008270(zinc ion binding)|GO:0045449(regulation of transcription)|GO:0046872(metal ion binding)	ENST00000373428
14	lincRNA:chr8:104254399-104295074 forward strand	-0.219616	2252.09	2	1934.08	2	-0.0539437	2252.09	2	2169.43	2	-0.33477	2252.09	2	1785.7	2	A_19_P00803040	lincRNA:chr8:104254399-104295074_F			hs|8q22.3
15	Homo sapiens KIAA0101 (KIAA0101), transcript variant 1, mRNA [NM_014736]	-0.069206	25394.8	2	24205.3	2	-0.148406	25394.8	2	22912.3	2	-0.158969	25394.8	2	22745.2	2	A_23_P117852	NM_014736	KIAA0101	NM_014736	hs|15q22.31	Hs.81892	9768	GO:0005634(nucleus)|GO:0005739(mitochondrion)	ENST00000380258
17	Homo sapiens cleavage and polyadenylation specific factor 3-like (CPSF3L), mRNA [NM_017871]	0.372932	576.227	2	746.204	2	-0.297704	576.227	2	468.787	2	-0.311582	576.227	2	464.299	2	A_24_P328231	NM_017871	CPSF3L	NM_017871	hs|1p36.33	Hs.6449	54973	GO:0005634(nucleus)|GO:0005737(cytoplasm)|GO:0016787(hydrolase activity)	ENST00000430786
18	Homo sapiens hypothetical protein LOC643923 (LOC643923), non-coding RNA [NR_028328]	0.132065	71.6303	2	78.4968	2	0.57544	71.6303	2	106.739	2	1.09258	71.6303	2	152.756	2	A_33_P3415668	NR_028328	LOC643923	NR_028328	hs|11q22.3		643923		ENST00000299326	NP1472485
20	Homo sapiens MTERF domain containing 2 (MTERFD2), transcript variant 1, mRNA [NM_182501]	-0.189829	2700.02	2	2367.14	2	0.0560173	2700.02	2	2806.92	2	-0.0246362	2700.02	2	2654.31	2	A_24_P186124	NM_182501	MTERFD2	NM_182501	hs|2q37.3	Hs.159556	130916		ENST00000391980
21	Homo sapiens family with sequence similarity 98, member C (FAM98C), mRNA [NM_174905]	0.340983	2472.26	2	3131.41	2	-0.0581668	2472.26	2	2374.57	2	0.0293841	2472.26	2	2523.13	2	A_23_P369983	NM_174905	FAM98C	NM_174905	hs|19q13.11	Hs.355162	147965		ENST00000252530
24	Homo sapiens zinc finger protein 653 (ZNF653), mRNA [NM_138783]	0.271277	819.02	2	988.455	2	-0.0601859	819.02	2	785.555	2	-0.157048	819.02	2	734.545	2	A_23_P325676	NM_138783	ZNF653	NM_138783		Hs.465928	115950	GO:0003677(DNA binding)|GO:0005622(intracellular)|GO:0005634(nucleus)|GO:0008270(zinc ion binding)|GO:0045449(regulation of transcription)|GO:0046872(metal ion binding)	ENST00000293771
25	Homo sapiens pyruvate dehydrogenase kinase, isozyme 1 (PDK1), nuclear gene encoding mitochondrial protein, mRNA [NM_002610]	0.144821	1830.03	2	2023.27	2	-0.18538	1830.03	2	1609.36	2	-0.391135	1830.03	2	1395.46	2	A_24_P37441	NM_002610	PDK1	NM_002610	hs|2q31.1	Hs.470633	5163	GO:0000155(two-component sensor activity)|GO:0000166(nucleotide binding)|GO:0004740(pyruvate dehydrogenase (acetyl-transferring) kinase activity)|GO:0005524(ATP binding)|GO:0005739(mitochondrion)|GO:0005759(mitochondrial matrix)|GO:0005975(carbohydrate metabolic process)|GO:0006006(glucose metabolic process)|GO:0007165(signal transduction)|GO:0007264(small GTPase mediated signal transduction)|GO:…	ENST00000410055		T cell receptor signaling pathway // Fc epsilon RI signaling pathway // Neurotrophin signaling pathway // Toxoplasmosis // Hepatitis C	hsa04660 // hsa04664 // hsa04722 // hsa05145 // hsa05160
26	Homo sapiens cytochrome c-1 (CYC1), mRNA [NM_001916]	0.142112	30286.9	2	33422.1	2	-0.0147153	30286.9	2	29979.5	2	0.116162	30286.9	2	32826.4	2	A_23_P20980	NM_001916	CYC1	NM_001916	hs|8q24.3	Hs.289271	1537	GO:0005739(mitochondrion)|GO:0005743(mitochondrial inner membrane)|GO:0006810(transport)|GO:0016020(membrane)|GO:0016021(integral to membrane)|GO:0020037(heme binding)|GO:0022900(electron transport chain)|GO:0045155(electron transporter, transferring electrons from CoQH2-cytochrome c reductase complex and cytochrome c oxidase complex activity)|GO:0046872(metal ion binding)|GO:0070469(respiratory …	ENST00000318911	NP708435	Oxidative phosphorylation // Metabolic pathways // Cardiac muscle contraction // Alzheimer's disease // Parkinson's disease // Huntington's disease	hsa00190 // hsa01100 // hsa04260 // hsa05010 // hsa05012 // hsa05016
27	Homo sapiens insulinoma-associated 1 (INSM1), mRNA [NM_002196]	-0.24203	403.67	2	341.325	2	-0.371651	403.67	2	311.996	2	0.245772	403.67	2	478.643	2	A_23_P109184	NM_002196	INSM1	NM_002196	hs|20p11.23	Hs.89584	3642	GO:0003677(DNA binding)|GO:0005622(intracellular)|GO:0005634(nucleus)|GO:0008270(zinc ion binding)|GO:0030154(cell differentiation)|GO:0031018(endocrine pancreas development)|GO:0045449(regulation of transcription)|GO:0046872(metal ion binding)	ENST00000310227
28	Homo sapiens sulfatase modifying factor 2 (SUMF2), transcript variant 2, mRNA [NM_015411]	0.0724182	1121.04	2	1178.75	2	-0.162176	1121.04	2	1001.85	2	0.115777	1121.04	2	1214.71	2	A_23_P123265	NM_015411	SUMF2	NM_015411	hs|7p11.2	Hs.279696	25870	GO:0005488(binding)|GO:0005509(calcium ion binding)|GO:0005783(endoplasmic reticulum)|GO:0005788(endoplasmic reticulum lumen)	ENST00000418349
29	Homo sapiens zinc finger protein 675 (ZNF675), mRNA [NM_138330]	0.0630397	2828.02	2	2954.33	2	0.0765019	2828.02	2	2982.03	2	0.170563	2828.02	2	3182.93	2	A_23_P339687	NM_138330	ZNF675	NM_138330	hs|19p12	Hs.264345	171392	GO:0003677(DNA binding)|GO:0005515(protein binding)|GO:0005622(intracellular)|GO:0005634(nucleus)|GO:0005737(cytoplasm)|GO:0006469(negative regulation of protein kinase activity)|GO:0007249(I-kappaB kinase/NF-kappaB cascade)|GO:0008270(zinc ion binding)|GO:0016564(transcription repressor activity)|GO:0019221(cytokine-mediated signaling pathway)|GO:0030097(hemopoiesis)|GO:0030278(regulation of oss…	ENST00000356096	NP1473127
30	Homo sapiens hydroxysteroid (17-beta) dehydrogenase 6 homolog (mouse) (HSD17B6), mRNA [NM_003725]	-0.286994	987.91	2	809.699	2	-0.682833	987.91	2	615.41	2	-0.902273	987.91	2	528.575	2	A_23_P25030	NM_003725	HSD17B6	NM_003725	hs|12q14.1	Hs.524513	8630	GO:0004303(estradiol 17-beta-dehydrogenase activity)|GO:0004745(retinol dehydrogenase activity)|GO:0005488(binding)|GO:0005622(intracellular)|GO:0005768(endosome)|GO:0005783(endoplasmic reticulum)|GO:0005792(microsome)|GO:0006629(lipid metabolic process)|GO:0006702(androgen biosynthetic process)|GO:0006710(androgen catabolic process)|GO:0008202(steroid metabolic process)|GO:0009055(electron carri…	ENST00000262028		Steroid hormone biosynthesis // Metabolic pathways	hsa00140 // hsa01100
31	Homo sapiens angiotensin I converting enzyme (peptidyl-dipeptidase A) 2 (ACE2), mRNA [NM_021804]	-0.539652	95.1529	2	65.4592	2	-0.389901	95.1529	2	72.6189	2	-0.718127	95.1529	2	57.8421	2	A_23_P252981	NM_021804	ACE2	NM_021804	hs|Xp22.2	Hs.178098	59272	GO:0001618(viral receptor activity)|GO:0001817(regulation of cytokine production)|GO:0001948(glycoprotein binding)|GO:0002005(angiotensin catabolic process in blood)|GO:0003051(angiotensin-mediated drinking behavior)|GO:0003081(regulation of systemic arterial blood pressure by renin-angiotensin)|GO:0004180(carboxypeptidase activity)|GO:0005576(extracellular region)|GO:0005615(extracellular space)…	ENST00000427411	NP862119	Renin-angiotensin system // Protein digestion and absorption	hsa04614 // hsa04974
32	Homo sapiens SLIT-ROBO Rho GTPase activating protein 2 (SRGAP2), transcript variant 1, mRNA [NM_015326]	0.346103	5760.41	2	7322.19	2	0.303451	5760.41	2	7108.89	2	0.157725	5760.41	2	6425.89	2	A_23_P200829	NM_015326	SRGAP2	NM_015326	hs|1q32.2	Hs.497575	23380	GO:0005096(GTPase activator activity)|GO:0005515(protein binding)|GO:0005622(intracellular)|GO:0005743(mitochondrial inner membrane)|GO:0007165(signal transduction)	ENST00000295713		Axon guidance	hsa04360
33	Homo sapiens signal peptide, CUB domain, EGF-like 2 (SCUBE2), mRNA [NM_020974]	1.93494	12.4652	1	47.6622	1	0.753482	12.4652	1	21.0145	1	0.697445	12.4652	1	20.2139	1	A_23_P105144	NM_020974	SCUBE2	NM_020974		Hs.523468	57758	GO:0005509(calcium ion binding)	ENST00000457346	NP1465018
37	Homo sapiens fibroblast growth factor 5 (FGF5), transcript variant 2, mRNA [NM_033143]	0.945673	35.7327	2	68.8244	2	1.06471	35.7327	2	74.7437	2	1.20818	35.7327	2	82.5591	2	A_33_P3411907	NM_033143	FGF5	NM_033143	hs|4q21.21	Hs.37055	2250	GO:0005576(extracellular region)|GO:0005615(extracellular space)|GO:0007267(cell-cell signaling)|GO:0007399(nervous system development)|GO:0008083(growth factor activity)|GO:0008283(cell proliferation)|GO:0008543(fibroblast growth factor receptor signaling pathway)|GO:0010001(glial cell differentiation)|GO:0051781(positive regulation of cell division)	ENST00000380628		MAPK signaling pathway // Regulation of actin cytoskeleton // Pathways in cancer // Melanoma	hsa04010 // hsa04810 // hsa05200 // hsa05218
38	lincRNA:chr8:145986196-145991421 forward strand	-0.0120965	21640.4	2	21459.8	2	0.310693	21640.4	2	26840.7	2	0.442411	21640.4	2	29406.6	2	A_19_P00800449	lincRNA:chr8:145986196-145991421_F			hs|8q24.3
39	Homo sapiens chromosome X open reading frame 36 (CXorf36), transcript variant 1, mRNA [NM_176819]	1.04633	32.1121	1	66.32	2	0.141527	32.1121	1	35.422	1	0.0870125	32.1121	1	34.1085	1	A_33_P3293925	NM_176819	CXorf36	NM_176819	hs|Xp11.3	Hs.98321	79742	GO:0005576(extracellular region)	ENST00000398000
40	Homo sapiens thioredoxin interacting protein (TXNIP), mRNA [NM_006472]	-0.0260756	1601.58	2	1572.89	2	0.0544153	1601.58	2	1663.14	2	0.17336	1601.58	2	1806.07	2	A_23_P97700	NM_006472	TXNIP	NM_006472	hs|1q21.1	Hs.715525	10628	GO:0004857(enzyme inhibitor activity)|GO:0005515(protein binding)|GO:0005634(nucleus)|GO:0005737(cytoplasm)|GO:0005758(mitochondrial intermembrane space)|GO:0006979(response to oxidative stress)|GO:0007049(cell cycle)|GO:0009612(response to mechanical stimulus)|GO:0009749(response to glucose stimulus)|GO:0030216(keratinocyte differentiation)|GO:0032355(response to estradiol stimulus)|GO:0032570(r…	ENST00000369317
41	lincRNA:chrX:65009725-65085200 reverse strand	-0.626811	62.1505	2	40.2491	1	-0.259706	62.1505	2	51.9117	2	-0.910067	62.1505	2	33.0741	1	A_19_P00803753	lincRNA:chrX:65009725-65085200_R			hs|Xq11.2
42	lincRNA:chr5:124738151-124748189 forward strand	0.111217	142.047	2	153.43	2	0.347106	142.047	2	180.684	2	0.330563	142.047	2	178.624	2	A_19_P00323062	lincRNA:chr5:124738151-124748189_F			hs|5q23.2
43	Homo sapiens tetratricopeptide repeat domain 1 (TTC1), mRNA [NM_003314]	-0.0680017	4908.5	2	4682.51	2	-0.237213	4908.5	2	4164.29	2	-0.392119	4908.5	2	3740.33	2	A_23_P19164	NM_003314	TTC1	NM_003314	hs|5q33.3	Hs.519718	7265	GO:0006457(protein folding)|GO:0051082(unfolded protein binding)	ENST00000231238
44	Homo sapiens mitochondrial ribosomal protein L21 (MRPL21), nuclear gene encoding mitochondrial protein, transcript variant 1, mRNA [NM_181515]	0.222912	39831.3	2	46486.5	2	0.0487972	39831.3	2	41201.5	2	0.220012	39831.3	2	46393.2	2	A_23_P115955	NM_181515	MRPL21	NM_181515		Hs.503047	219927	GO:0003723(RNA binding)|GO:0003735(structural constituent of ribosome)|GO:0005622(intracellular)|GO:0005739(mitochondrion)|GO:0005840(ribosome)|GO:0006412(translation)	ENST00000450904
45	lincRNA:chr3:13689769-13695947 reverse strand	0.360377	21.8474	1	28.0468	1	1.09677	21.8474	1	46.7261	2	0.961019	21.8474	1	42.53	1	A_19_P00318154	lincRNA:chr3:13689769-13695947_R			hs|3p25.1
46	Homo sapiens olfactory receptor, family 1, subfamily L, member 6 (OR1L6), mRNA [NM_001004453]	0.282836	332.259	2	404.221	2	0.270654	332.259	2	400.822	2	0.112416	332.259	2	359.184	2	A_33_P3343812	NM_001004453	OR1L6	NM_001004453	hs|9q33.2	Hs.553790	392390	GO:0004872(receptor activity)|GO:0004984(olfactory receptor activity)|GO:0005886(plasma membrane)|GO:0007165(signal transduction)|GO:0007186(G-protein coupled receptor protein signaling pathway)|GO:0007608(sensory perception of smell)|GO:0016021(integral to membrane)|GO:0050896(response to stimulus)	ENST00000304720		Olfactory transduction	hsa04740
47	Homo sapiens transmembrane protein 38A (TMEM38A), mRNA [NM_024074]	0.280448	679.676	2	825.516	2	-0.184018	679.676	2	598.283	2	0.266091	679.676	2	817.341	2	A_23_P101392	NM_024074	TMEM38A	NM_024074	hs|19p13.11	Hs.436068	79041	GO:0005267(potassium channel activity)|GO:0005634(nucleus)|GO:0006811(ion transport)|GO:0006813(potassium ion transport)|GO:0016020(membrane)|GO:0016021(integral to membrane)|GO:0030955(potassium ion binding)|GO:0031965(nuclear membrane)|GO:0033017(sarcoplasmic reticulum membrane)	ENST00000187762
48	Homo sapiens major facilitator superfamily domain containing 8 (MFSD8), mRNA [NM_152778]	0.0396457	371.159	2	381.5	2	-0.00300085	371.159	2	370.388	2	-0.202369	371.159	2	322.583	2	A_24_P303080	NM_152778	MFSD8	NM_152778	hs|4q28.1	Hs.480701	256471	GO:0005764(lysosome)|GO:0008219(cell death)|GO:0016020(membrane)|GO:0016021(integral to membrane)|GO:0055085(transmembrane transport)	ENST00000296468		Lysosome	hsa04142
50	Homo sapiens chromosome 6 open reading frame 167 (C6orf167), mRNA [NM_198468]	0.00571547	1244.88	2	1249.82	2	0.0317002	1244.88	2	1272.54	2	-0.182956	1244.88	2	1096.61	2	A_32_P95914	NM_198468	C6orf167	NM_198468	hs|6q16.1	Hs.444292	253714	GO:0005515(protein binding)	ENST00000275053
55	lincRNA:chr8:101925424-101930749 reverse strand	0.262983	75.1591	2	90.1877	2	0.409646	75.1591	2	99.8382	2	0.260428	75.1591	2	90.0281	2	A_19_P00802601	lincRNA:chr8:101925424-101930749_R			hs|8q22.3
57		-0.423444	92.4705	2	68.9499	2	0.179273	92.4705	2	104.705	2	-0.191949	92.4705	2	80.9507	2	A_33_P3222341				hs|17q24.3
58	lincRNA:chr1:93775666-93811374 reverse strand	0.00088004	61.8788	2	61.9166	2	0.539509	61.8788	2	89.9395	2	0.705162	61.8788	2	100.883	2	A_19_P00802615	lincRNA:chr1:93775666-93811374_R			hs|1p22.1
59	PREDICTED: Homo sapiens similar to mucin 5 (LOC100132635), partial mRNA [XM_001717880]	0.30225	60.973	2	75.1837	2	-0.745128	60.973	2	36.3774	1	-0.0420993	60.973	2	59.2195	2	A_33_P3216570	XM_001717880	MUC5AC	XM_001717880		Hs.721515	4586	GO:0003674(molecular_function)|GO:0005576(extracellular region)|GO:0007155(cell adhesion)|GO:0007586(digestion)|GO:0008150(biological_process)|GO:0030197(extracellular matrix constituent, lubricant activity)|GO:0043205(fibril)|GO:0043206(fibril organization)
60	Homo sapiens v-myb myeloblastosis viral oncogene homolog (avian)-like 2 (MYBL2), mRNA [NM_002466]	0.0335091	3831.32	2	3921.35	2	-0.139655	3831.32	2	3477.82	2	-0.226384	3831.32	2	3274.91	2	A_23_P143190	NM_002466	MYBL2	NM_002466	hs|20q13.12	Hs.179718	4605	GO:0003700(transcription factor activity)|GO:0005634(nucleus)|GO:0045449(regulation of transcription)	ENST00000396863
62	Homo sapiens titin-cap (telethonin) (TCAP), mRNA [NM_003673]	0.155201	760.262	2	846.61	2	0.107181	760.262	2	818.895	2	-0.497685	760.262	2	538.45	2	A_23_P107051	NM_003673	TCAP	NM_003673	hs|17q21.31	Hs.514146	8557	GO:0001756(somitogenesis)|GO:0003009(skeletal muscle contraction)|GO:0005737(cytoplasm)|GO:0006461(protein complex assembly)|GO:0006950(response to stress)|GO:0007512(adult heart development)|GO:0008307(structural constituent of muscle)|GO:0030017(sarcomere)|GO:0030018(Z disc)|GO:0030240(muscle thin filament assembly)|GO:0030241(muscle thick filament assembly)|GO:0030916(otic vesicle formation)|G…	ENST00000309889
63	Homo sapiens hypothetical protein FLJ32065 (FLJ32065), non-coding RNA [NR_026903]	-0.115558	13194.9	2	12179.3	2	0.0279695	13194.9	2	13453.2	2	0.011432	13194.9	2	13299.9	2	A_24_P410587	NR_026903	FLJ32065	NR_026903	hs|17q24.2	Hs.396447	201283
65	Homo sapiens bromodomain and PHD finger containing, 3 (BRPF3), mRNA [NM_015695]	-0.0913459	62.4254	2	58.5954	2	0.618658	62.4254	2	95.8509	2	1.43419	62.4254	2	168.693	2	A_24_P414712	NM_015695	BRPF3	NM_015695	hs|6p21.31	Hs.520096	27154	GO:0005515(protein binding)|GO:0005576(extracellular region)|GO:0005829(cytosol)|GO:0008270(zinc ion binding)|GO:0016568(chromatin modification)|GO:0043966(histone H3 acetylation)|GO:0046872(metal ion binding)|GO:0070776(MOZ/MORF histone acetyltransferase complex)	ENST00000449261	NP1133669
66	Homo sapiens solute carrier family 22 (organic cation/carnitine transporter), member 5 (SLC22A5), mRNA [NM_003060]	0.178528	1123.74	2	1271.77	2	0.0933461	1123.74	2	1198.86	2	0.0827941	1123.74	2	1190.12	2	A_24_P174755	NM_003060	SLC22A5	NM_003060	hs|5q31.1	Hs.443572	6584	GO:0000166(nucleotide binding)|GO:0005515(protein binding)|GO:0005524(ATP binding)|GO:0005886(plasma membrane)|GO:0006811(ion transport)|GO:0006814(sodium ion transport)|GO:0015075(ion transmembrane transporter activity)|GO:0015226(carnitine transporter activity)|GO:0015238(drug transporter activity)|GO:0015293(symporter activity)|GO:0015697(quaternary ammonium group transport)|GO:0015879(carniti…	ENST00000435065
67	Homo sapiens O-linked N-acetylglucosamine (GlcNAc) transferase (UDP-N-acetylglucosamine:polypeptide-N-acetylglucosaminyl transferase) (OGT), transcript variant 1, mRNA [NM_181672]	-0.122934	6469.85	2	5941.38	2	-0.0617531	6469.85	2	6198.75	2	0.0678903	6469.85	2	6781.58	2	A_33_P3227284	NM_181672	OGT	NM_181672	hs|Xq13.1	Hs.405410	8473	GO:0005515(protein binding)|GO:0005634(nucleus)|GO:0005737(cytoplasm)|GO:0005829(cytosol)|GO:0006493(protein amino acid O-linked glycosylation)|GO:0007165(signal transduction)|GO:0007584(response to nutrient)|GO:0008375(acetylglucosaminyltransferase activity)|GO:0016757(transferase activity, transferring glycosyl groups)|GO:0070688(MLL5-L complex)	ENST00000415630		Other types of O-glycan biosynthesis	hsa00514
68	Homo sapiens zinc finger protein 616 (ZNF616), mRNA [NM_178523]	0.630637	136.864	2	211.9	2	0.724696	136.864	2	226.176	2	0.652576	136.864	2	215.147	2	A_33_P3269806	NM_178523	ZNF616	NM_178523	hs|19q13.32	Hs.656670	90317	GO:0003677(DNA binding)|GO:0005622(intracellular)|GO:0005634(nucleus)|GO:0006355(regulation of transcription, DNA-dependent)|GO:0008270(zinc ion binding)|GO:0046872(metal ion binding)	ENST00000330123
69	Homo sapiens nitric oxide synthase 2, inducible (NOS2), mRNA [NM_000625]	0.125024	255.199	2	278.301	2	0.399094	255.199	2	336.525	2	0.639223	255.199	2	397.469	2	A_23_P502464	NM_000625	NOS2	NM_000625	hs|17q11.2	Hs.709191	4843	GO:0001666(response to hypoxia)|GO:0001912(positive regulation of leukocyte mediated cytotoxicity)|GO:0001935(endothelial cell proliferation)|GO:0001974(blood vessel remodeling)|GO:0002227(innate immune response in mucosa)|GO:0004517(nitric-oxide synthase activity)|GO:0005509(calcium ion binding)|GO:0005516(calmodulin binding)|GO:0005622(intracellular)|GO:0005634(nucleus)|GO:0005737(cytoplasm)|GO…	ENST00000313735		Arginine and proline metabolism // Metabolic pathways // Calcium signaling pathway // Peroxisome // Leishmaniasis // Chagas disease (American trypanosomiasis) // Toxoplasmosis // Amoebiasis // Pathways in cancer // Small cell lung cancer	hsa00330 // hsa01100 // hsa04020 // hsa04146 // hsa05140 // hsa05142 // hsa05145 // hsa05146 // hsa05200 // hsa05222
71	Homo sapiens upstream transcription factor 1 (USF1), transcript variant 1, mRNA [NM_007122]	-0.0564233	230.431	2	221.592	2	-0.395418	230.431	2	175.189	2	-0.597514	230.431	2	152.29	2	A_23_P23646	NM_007122	USF1	NM_007122		Hs.414880	7391	GO:0000432(positive regulation of transcription from RNA polymerase II promoter by glucose)|GO:0001666(response to hypoxia)|GO:0003690(double-stranded DNA binding)|GO:0003705(RNA polymerase II transcription factor activity, enhancer binding)|GO:0005634(nucleus)|GO:0005667(transcription factor complex)|GO:0006006(glucose metabolic process)|GO:0009411(response to UV)|GO:0010552(positive regulation …	ENST00000368019	NP1248475
72	Homo sapiens hypermethylated in cancer 1 (HIC1), transcript variant 1, mRNA [NM_006497]	0.35223	93.1765	2	118.943	2	0.32196	93.1765	2	116.473	2	0.374763	93.1765	2	120.815	2	A_23_P129856	NM_006497	HIC1	NM_006497	hs|17p13.3	Hs.72956	3090	GO:0003700(transcription factor activity)|GO:0005515(protein binding)|GO:0005622(intracellular)|GO:0005634(nucleus)|GO:0006355(regulation of transcription, DNA-dependent)|GO:0007275(multicellular organismal development)|GO:0008270(zinc ion binding)|GO:0046872(metal ion binding)	ENST00000399849
73	Homo sapiens hypoxia up-regulated 1 (HYOU1), transcript variant 1, mRNA [NM_006389]	-0.06865	190.328	2	181.483	2	0.0933187	190.328	2	203.046	2	-0.042246	190.328	2	184.836	2	A_23_P75647	NM_006389	HYOU1	NM_006389	hs|11q23.3	Hs.277704	10525	GO:0000166(nucleotide binding)|GO:0001666(response to hypoxia)|GO:0005515(protein binding)|GO:0005524(ATP binding)|GO:0005783(endoplasmic reticulum)|GO:0005788(endoplasmic reticulum lumen)	ENST00000404233		Protein processing in endoplasmic reticulum	hsa04141
75		-0.690709	36.9739	2	22.9072	1	-0.351031	36.9739	2	28.9884	1	-1.0264	36.9739	2	18.1517	1	A_33_P3304092				hs|9q34.11
76	Homo sapiens plakophilin 2 (PKP2), transcript variant 2b, mRNA [NM_004572]	-0.0733771	676.213	2	642.68	2	-0.0724334	676.213	2	643.1	2	-0.153946	676.213	2	607.773	2	A_33_P3405728	NM_004572	PKP2	NM_004572	hs|12p11.21	Hs.164384	5318	GO:0005515(protein binding)|GO:0005634(nucleus)|GO:0005856(cytoskeleton)|GO:0005886(plasma membrane)|GO:0005912(adherens junction)|GO:0007507(heart development)|GO:0016021(integral to membrane)|GO:0016337(cell-cell adhesion)|GO:0030057(desmosome)	ENST00000070846		Arrhythmogenic right ventricular cardiomyopathy (ARVC)	hsa05412
77	Exocyst complex component 6B (Exocyst complex component Sec15B)(SEC15-like protein 2) [Source:UniProtKB/Swiss-Prot;Acc:Q9Y2D4] [ENST00000272427]	0.0766551	118.141	2	124.588	2	-0.0478941	118.141	2	114.284	2	-0.246793	118.141	2	99.5658	2	A_32_P16258	ENST00000272427	EXOC6B	AK023791	hs|2p13.3	Hs.303454	23233	GO:0000145(exocyst)|GO:0006904(vesicle docking during exocytosis)|GO:0015031(protein transport)	ENST00000272427
78	Homo sapiens zinc finger, ZZ-type containing 3 (ZZZ3), mRNA [NM_015534]	-0.0979836	1478.2	2	1381.13	2	-0.0281165	1478.2	2	1449.67	2	-0.152833	1478.2	2	1329.61	2	A_23_P11507	NM_015534	ZZZ3	NM_015534	hs|1p31.1	Hs.480506	26009	GO:0003677(DNA binding)|GO:0005634(nucleus)|GO:0008270(zinc ion binding)|GO:0045449(regulation of transcription)|GO:0046872(metal ion binding)	ENST00000420374
79	Homo sapiens ankyrin repeat and MYND domain containing 1 (ANKMY1), transcript variant 2, mRNA [NM_017844]	0.329209	187.214	2	235.201	2	0.773179	187.214	2	319.954	2	-0.0378381	187.214	2	182.367	2	A_33_P3629247	NM_017844	ANKMY1	NM_017844	hs|2q37.3	Hs.656615	51281	GO:0008270(zinc ion binding)|GO:0046872(metal ion binding)	ENST00000405523	NP650248
80	Homo sapiens testis expressed 15 (TEX15), mRNA [NM_031271]	0.215033	21.875	1	25.391	1	0.907626	21.875	1	41.0365	1	1.86181	21.875	1	79.5077	2	A_23_P123308	NM_031271	TEX15	NM_031271	hs|8p12	Hs.458316	56154	GO:0007130(synaptonemal complex assembly)|GO:0007140(male meiosis)|GO:0007283(spermatogenesis)|GO:0009566(fertilization)|GO:0010569(regulation of double-strand break repair via homologous recombination)|GO:0030539(male genitalia development)|GO:0032880(regulation of protein localization)|GO:0034502(protein localization to chromosome)|GO:0048873(homeostasis of number of cells within a tissue)	ENST00000256246
81	Homo sapiens bromodomain adjacent to zinc finger domain, 1A (BAZ1A), transcript variant 1, mRNA [NM_013448]	-0.103552	1880.68	2	1750.42	2	-0.248832	1880.68	2	1582.74	2	-0.270443	1880.68	2	1559.21	2	A_23_P76799	NM_013448	BAZ1A	NM_013448	hs|14q13.2	Hs.509140	11177	GO:0000228(nuclear chromosome)|GO:0005515(protein binding)|GO:0005634(nucleus)|GO:0008270(zinc ion binding)|GO:0045449(regulation of transcription)|GO:0046872(metal ion binding)	ENST00000360310
82	Homo sapiens cyclin I family, member 2 (CCNI2), mRNA [NM_001039780]	0.0315168	90.7705	2	92.7753	2	-0.154544	90.7705	2	81.5497	2	0.446866	90.7705	2	123.727	2	A_33_P3305780	NM_001039780	CCNI2	NM_001039780	hs|5q31.1	Hs.714496	645121		ENST00000378731
84	Homo sapiens similar to hCG2022304 (LOC100289341), non-coding RNA [NR_027447]	0.32727	133.251	2	167.182	2	0.46655	133.251	2	184.126	2	0.578019	133.251	2	198.917	2	A_24_P333567	NR_027447	hCG_2022304	NR_027447	hs|9q34.3	Hs.593896	100289341
85	Homo sapiens MAP/microtubule affinity-regulating kinase 2 (MARK2), transcript variant 4, mRNA [NM_001039469]	0.309508	980.38	2	1214.97	2	-0.0491237	980.38	2	947.56	2	0.00274357	980.38	2	982.246	2	A_33_P3232993	NM_001039469	MARK2	NM_001039469	hs|11q13.1	Hs.567261	2011	GO:0000166(nucleotide binding)|GO:0000287(magnesium ion binding)|GO:0004674(protein serine/threonine kinase activity)|GO:0005515(protein binding)|GO:0005524(ATP binding)|GO:0005634(nucleus)|GO:0005886(plasma membrane)|GO:0006468(protein amino acid phosphorylation)|GO:0007243(protein kinase cascade)|GO:0007275(multicellular organismal development)|GO:0016740(transferase activity)|GO:0019898(extrin…	ENST00000402010
86	lincRNA:chr13:48450924-48481320 forward strand	0.266429	15862.4	2	19079.7	2	0.246331	15862.4	2	18815.7	2	0.173014	15862.4	2	17883.4	2	A_19_P00326458	lincRNA:chr13:48450924-48481320_F			hs|13q14.2
87	tRNA guanosine-2'-O-methyltransferase TRM13 homolog (EC 2.1.1.-)(tRNA [Gm4] methyltransferase)(Coiled-coil domain-containing protein 76) [Source:UniProtKB/Swiss-Prot;Acc:Q9NUP7] [ENST00000370143]	-0.186543	1320.5	2	1160.34	2	-0.276133	1320.5	2	1090.47	2	-0.522186	1320.5	2	919.487	2	A_33_P3224680	ENST00000370143		AK001149	hs|1p21.2	Hs.440371			ENST00000370143
88	Homo sapiens bicaudal C homolog 1 (Drosophila) (BICC1), mRNA [NM_001080512]	0.386	46.2155	2	60.3928	2	0.164852	46.2155	2	51.81	2	0.251227	46.2155	2	55.0066	2	A_33_P3293913	NM_001080512	BICC1	NM_001080512	hs|10q21.1	Hs.158745	80114	GO:0003723(RNA binding)|GO:0007275(multicellular organismal development)	ENST00000373886
89	Homo sapiens GRIP1 associated protein 1 (GRIPAP1), transcript variant 2, mRNA [NM_207672]	0.580801	46.0591	2	68.8896	2	1.06389	46.0591	2	96.2894	2	0.782226	46.0591	2	79.2115	2	A_33_P3362806	NM_207672	GRIPAP1	NM_207672	hs|Xp11.23	Hs.109929	56850	GO:0003674(molecular_function)|GO:0005575(cellular_component)|GO:0005769(early endosome)|GO:0008150(biological_process)	ENST00000376423
90	Homo sapiens glycosyltransferase 25 domain containing 1 (GLT25D1), mRNA [NM_024656]	-0.0489512	3523.71	2	3406.16	2	-0.193126	3523.71	2	3082.22	2	-0.201784	3523.71	2	3063.78	2	A_23_P209183	NM_024656	GLT25D1	NM_024656	hs|19p13.11	Hs.418795	79709	GO:0005783(endoplasmic reticulum)|GO:0005788(endoplasmic reticulum lumen)|GO:0009103(lipopolysaccharide biosynthetic process)|GO:0016757(transferase activity, transferring glycosyl groups)	ENST00000252599		Lysine degradation // Other types of O-glycan biosynthesis	hsa00310 // hsa00514
92	Homo sapiens N-ethylmaleimide-sensitive factor attachment protein, gamma (NAPG), mRNA [NM_003826]	-0.0159171	4337.52	2	4289.93	2	-0.168725	4337.52	2	3858.78	2	-0.0539378	4337.52	2	4178.35	2	A_23_P141770	NM_003826	NAPG	NM_003826		Hs.464622	8774	GO:0005515(protein binding)|GO:0005624(membrane fraction)|GO:0005739(mitochondrion)|GO:0005783(endoplasmic reticulum)|GO:0005794(Golgi apparatus)|GO:0006461(protein complex assembly)|GO:0006886(intracellular protein transport)|GO:0006891(intra-Golgi vesicle-mediated transport)|GO:0006944(membrane fusion)|GO:0016020(membrane)|GO:0016192(vesicle-mediated transport)|GO:0019898(extrinsic to membrane)…	ENST00000322897
94	Homo sapiens transmembrane channel-like 8 (TMC8), mRNA [NM_152468]	-0.194812	24.1637	1	21.1115	1	-0.849939	24.1637	1	13.4062	1	0.732847	24.1637	1	40.1581	1	A_23_P346093	NM_152468	TMC8	NM_152468	hs|17q25.3	Hs.592102	147138	GO:0005783(endoplasmic reticulum)|GO:0016020(membrane)|GO:0016021(integral to membrane)	ENST00000318430
95	Homo sapiens sarcospan (Kras oncogene-associated gene) (SSPN), transcript variant 1, mRNA [NM_005086]	0.0860274	304.591	2	323.306	2	0.455115	304.591	2	417.561	2	0.42232	304.591	2	408.176	2	A_23_P203920	NM_005086	SSPN	NM_005086	hs|12p11.23	Hs.183428	8082	GO:0005887(integral to plasma membrane)|GO:0006936(muscle contraction)|GO:0007155(cell adhesion)|GO:0016010(dystrophin-associated glycoprotein complex)|GO:0030054(cell junction)|GO:0030133(transport vesicle)|GO:0042383(sarcolemma)|GO:0045202(synapse)|GO:0045211(postsynaptic membrane)	ENST00000242729
96	Homo sapiens acyl-Coenzyme A oxidase 2, branched chain (ACOX2), mRNA [NM_003500]	-2.15557	100.81	2	22.6263	1	-0.9533	100.81	2	52.0633	2	-0.346138	100.81	2	79.306	2	A_23_P10182	NM_003500	ACOX2	NM_003500	hs|3p14.3	Hs.444959	8309	GO:0003995(acyl-CoA dehydrogenase activity)|GO:0003997(acyl-CoA oxidase activity)|GO:0005504(fatty acid binding)|GO:0005777(peroxisome)|GO:0006629(lipid metabolic process)|GO:0006631(fatty acid metabolic process)|GO:0006635(fatty acid beta-oxidation)|GO:0008206(bile acid metabolic process)|GO:0033791(3alpha,7alpha,12alpha-trihydroxy-5beta-cholestanoyl-CoA 24-hydroxylase activity)|GO:0050660(FAD b…	ENST00000460921		Primary bile acid biosynthesis // Metabolic pathways // PPAR signaling pathway // Peroxisome	hsa00120 // hsa01100 // hsa03320 // hsa04146
99	Homo sapiens anterior pharynx defective 1 homolog A (C. elegans) (APH1A), transcript variant 2, mRNA [NM_016022]	0.0521465	1949.98	2	2021.75	2	-0.0495382	1949.98	2	1884.16	2	0.08314	1949.98	2	2065.65	2	A_23_P12329	NM_016022	APH1A	NM_016022	hs|1q21.3	Hs.108408	51107	GO:0005515(protein binding)|GO:0005783(endoplasmic reticulum)|GO:0005794(Golgi apparatus)|GO:0005886(plasma membrane)|GO:0005887(integral to plasma membrane)|GO:0006509(membrane protein ectodomain proteolysis)|GO:0006915(apoptosis)|GO:0007220(Notch receptor processing)|GO:0008624(induction of apoptosis by extracellular signals)|GO:0016485(protein processing)|GO:0031293(membrane protein intracellu…	ENST00000360244		Notch signaling pathway // Alzheimer's disease	hsa04330 // hsa05010
101	Homo sapiens signal transducing adaptor family member 2 (STAP2), transcript variant 2, mRNA [NM_001013841]	0.531152	193.391	2	279.466	2	0.0686325	193.391	2	202.813	2	0.0299946	193.391	2	197.454	2	A_23_P382188	NM_001013841	STAP2	NM_001013841	hs|19p13.3	Hs.194385	55620	GO:0005515(protein binding)|GO:0005737(cytoplasm)	ENST00000424810
102	Homo sapiens serpin peptidase inhibitor, clade B (ovalbumin), member 7 (SERPINB7), transcript variant 2, mRNA [NM_001040147]	1.3899	9.43379	1	24.7222	1	1.61841	9.43379	1	28.9652	1	1.99652	9.43379	1	37.6443	1	A_23_P141802	NM_001040147	SERPINB7	NM_001040147	hs|18q22.1	Hs.138202	8710	GO:0004867(serine-type endopeptidase inhibitor activity)|GO:0005737(cytoplasm)|GO:0015870(acetylcholine transport)|GO:0030414(peptidase inhibitor activity)	ENST00000336429
103	lincRNA:chr9:132096359-132104173 reverse strand	1.74552	10.0987	1	33.8626	1	2.33575	10.0987	1	50.9798	2	2.40034	10.0987	1	53.3139	1	A_19_P00322761	lincRNA:chr9:132096359-132104173_R			hs|9q34.11
104	Homo sapiens son of sevenless homolog 1 (Drosophila) (SOS1), mRNA [NM_005633]	1.03998	41.2619	2	84.8423	2	0.843362	41.2619	2	74.0331	2	0.526551	41.2619	2	59.4369	2	A_23_P343808	NM_005633	SOS1	NM_005633	hs|2p22.1	Hs.709893	6654	GO:0003677(DNA binding)|GO:0005089(Rho guanyl-nucleotide exchange factor activity)|GO:0005100(Rho GTPase activator activity)|GO:0005515(protein binding)|GO:0005622(intracellular)|GO:0005829(cytosol)|GO:0006915(apoptosis)|GO:0007165(signal transduction)|GO:0007265(Ras protein signal transduction)|GO:0008624(induction of apoptosis by extracellular signals)|GO:0035023(regulation of Rho protein signa…	ENST00000395038		MAPK signaling pathway // ErbB signaling pathway // Chemokine signaling pathway // Dorso-ventral axis formation // Focal adhesion // Gap junction // Jak-STAT signaling pathway // Natural killer cell mediated cytotoxicity // T cell receptor signaling pathway // B cell receptor signaling pathway // Fc epsilon RI signaling pathway // Neurotrophin signaling pathway // Regulation of actin cytoskeleton…	hsa04010 // hsa04012 // hsa04062 // hsa04320 // hsa04510 // hsa04540 // hsa04630 // hsa04650 // hsa04660 // hsa04662 // hsa04664 // hsa04722 // hsa04810 // hsa04910 // hsa04912 // hsa05160 // hsa05200 // hsa05211 // hsa05213 // hsa05214 // hsa05215 // hsa05220 // hsa05221 // hsa05223
105	Guanine nucleotide-binding protein-like 1 (GTP-binding protein HSR1) [Source:UniProtKB/Swiss-Prot;Acc:P36915] [ENST00000376621]	-0.0105305	670.798	2	665.92	2	0.200228	670.798	2	770.667	2	-0.47624	670.798	2	482.202	2	A_23_P404965	ENST00000376621	GNL1	AK095071	hs|6p21.33	Hs.654655	2794	GO:0000166(nucleotide binding)|GO:0002456(T cell mediated immunity)|GO:0005198(structural molecule activity)|GO:0005525(GTP binding)|GO:0005615(extracellular space)|GO:0005622(intracellular)|GO:0006974(response to DNA damage stimulus)|GO:0007165(signal transduction)	ENST00000376621
106	PREDICTED: Homo sapiens similar to FLJ00274 protein (LOC100132526), mRNA [XM_001721212]	0.774549	24.6441	1	42.1576	1	0.817856	24.6441	1	43.4422	1	1.37698	24.6441	1	64.0067	2	A_33_P3377346	XM_001721212	LOC100132526	XM_001721212	hs|3p25.1	Hs.637770	100132526
107	lincRNA:chr13:44717350-44723025 forward strand	0.218974	624.165	2	726.469	2	0.0795451	624.165	2	659.545	2	-0.0186066	624.165	2	616.166	2	A_19_P00810806	lincRNA:chr13:44717350-44723025_F			hs|13q14.12
109	Homo sapiens adenylate cyclase 9 (ADCY9), mRNA [NM_001116]	0.0572051	1201.89	2	1250.51	2	-0.0015922	1201.89	2	1200.57	2	-0.10302	1201.89	2	1119.06	2	A_24_P935103	NM_001116	ADCY9	NM_001116	hs|16p13.3	Hs.391860	115	GO:0000166(nucleotide binding)|GO:0000287(magnesium ion binding)|GO:0004016(adenylate cyclase activity)|GO:0005524(ATP binding)|GO:0005886(plasma membrane)|GO:0005887(integral to plasma membrane)|GO:0006171(cAMP biosynthetic process)|GO:0007189(activation of adenylate cyclase activity by G-protein signaling pathway)|GO:0007193(inhibition of adenylate cyclase activity by G-protein signaling)|GO:00…	ENST00000294016		Purine metabolism // Calcium signaling pathway // Chemokine signaling pathway // Oocyte meiosis // Vascular smooth muscle contraction // Gap junction // GnRH signaling pathway // Progesterone-mediated oocyte maturation // Melanogenesis // Vasopressin-regulated water reabsorption // Salivary secretion // Gastric acid secretion // Pancreatic secretion // Bile secretion // Vibrio cholerae infection …	hsa00230 // hsa04020 // hsa04062 // hsa04114 // hsa04270 // hsa04540 // hsa04912 // hsa04914 // hsa04916 // hsa04962 // hsa04970 // hsa04971 // hsa04972 // hsa04976 // hsa05110 // hsa05414
110	Homo sapiens cDNA FLJ35432 fis, clone SMINT2002311 [AK092751]	0.5617	256.81	2	379.053	2	0.416206	256.81	2	342.69	2	0.950603	256.81	2	496.331	2	A_33_P3456233	AK092751	LOC286254	AK092751	hs|9q34.3	Hs.635171	286254
113	lincRNA:chr2:81861889-82101789 forward strand	0.492528	93.5006	2	131.547	2	0.351359	93.5006	2	119.285	2	-0.0142552	93.5006	2	92.5813	2	A_19_P00800183	lincRNA:chr2:81861889-82101789_F			hs|2p12
114	Homo sapiens ubiquitin protein ligase E3 component n-recognin 1 (UBR1), mRNA [NM_174916]	0.0177743	1096.7	2	1110.3	2	0.146265	1096.7	2	1213.72	2	0.10397	1096.7	2	1178.66	2	A_23_P152066	NM_174916	UBR1	NM_174916	hs|15q21.1	Hs.591121	197131	GO:0000151(ubiquitin ligase complex)|GO:0000502(proteasome complex)|GO:0004842(ubiquitin-protein ligase activity)|GO:0005515(protein binding)|GO:0005737(cytoplasm)|GO:0005829(cytosol)|GO:0006511(ubiquitin-dependent protein catabolic process)|GO:0008270(zinc ion binding)|GO:0016874(ligase activity)|GO:0030163(protein catabolic process)|GO:0046872(metal ion binding)	ENST00000382177
115	Homo sapiens mRNA; cDNA DKFZp781A1422 (from clone DKFZp781A1422) [CR627448]	0.238881	1456.44	2	1718.71	2	-0.0207763	1456.44	2	1435.62	2	0.0167752	1456.44	2	1473.47	2	A_24_P213206	CR627448	ZNF259P	CR627448	hs|6q21	Hs.626676	442240			NP1279128
116	Homo sapiens elastase, neutrophil expressed (ELANE), mRNA [NM_001972]	0.537352	15.9051	1	23.0832	1	0.903068	15.9051	1	29.7432	1	0.965148	15.9051	1	31.051	1	A_23_P130961	NM_001972	ELANE	NM_001972		Hs.99863	1991	GO:0004252(serine-type endopeptidase activity)|GO:0005576(extracellular region)|GO:0006508(proteolysis)|GO:0006874(cellular calcium ion homeostasis)|GO:0006909(phagocytosis)|GO:0008233(peptidase activity)|GO:0008367(bacterial binding)|GO:0009411(response to UV)|GO:0009986(cell surface)|GO:0019955(cytokine binding)|GO:0043406(positive regulation of MAP kinase activity)|GO:0045079(negative regulati…	ENST00000263621		Systemic lupus erythematosus	hsa05322
117	Homo sapiens remodeling and spacing factor 1 (RSF1), mRNA [NM_016578]	-0.0411188	375.992	2	365.427	2	0.312827	375.992	2	467.034	2	0.142466	375.992	2	415.016	2	A_23_P139388	NM_016578	RSF1	NM_016578	hs|11q14.1	Hs.420229	51773	GO:0005634(nucleus)|GO:0006334(nucleosome assembly)|GO:0006338(chromatin remodeling)|GO:0006352(transcription initiation)|GO:0008270(zinc ion binding)|GO:0016563(transcription activator activity)|GO:0016564(transcription repressor activity)|GO:0016584(nucleosome positioning)|GO:0016887(ATPase activity)|GO:0031213(RSF complex)|GO:0042393(histone binding)|GO:0043392(negative regulation of DNA bindi…	ENST00000360355
118	lincRNA:chr8:74964574-75012085 forward strand	0.806625	128.42	2	224.622	2	0.234599	128.42	2	151.097	2	0.276389	128.42	2	155.538	2	A_19_P00810216	lincRNA:chr8:74964574-75012085_F			hs|8q21.11
119	Homo sapiens hypothetical protein MGC5566, mRNA (cDNA clone IMAGE:3458308). [BC000849]	0.811907	22.4641	1	39.4365	1	1.64421	22.4641	1	70.2178	2	1.13055	22.4641	1	49.1836	1	A_23_P254181	BC000849	MGC5566	BC000849	hs|20q13.12	Hs.255479	79015
120	Homo sapiens Smith-Magenis syndrome chromosome region, candidate 7-like (SMCR7L), mRNA [NM_019008]	-0.0291806	2765.47	2	2710.09	2	-0.0934314	2765.47	2	2592.05	2	-0.201291	2765.47	2	2405.33	2	A_23_P109547	NM_019008	SMCR7L	NM_019008	hs|22q13.2	Hs.148677	54471	GO:0005739(mitochondrion)|GO:0016020(membrane)|GO:0016021(integral to membrane)	ENST00000325301
121	Homo sapiens dehydrogenase/reductase (SDR family) member 4 like 2 (DHRS4L2), mRNA [NM_198083]	0.351117	8275.83	2	10556.2	2	0.270668	8275.83	2	9983.69	2	0.607849	8275.83	2	12612.3	2	A_33_P3213997	NM_198083	DHRS4L2	NM_198083	hs|14q12	Hs.528385	317749	GO:0005488(binding)|GO:0005576(extracellular region)|GO:0016491(oxidoreductase activity)|GO:0055114(oxidation reduction)	ENST00000335125		Retinol metabolism // Metabolic pathways	hsa00830 // hsa01100
122	Zinc finger and SCAN domain-containing protein 1 [Source:UniProtKB/Swiss-Prot;Acc:Q8NBB4] [ENST00000391700]	0.346255	99.1495	2	126.044	2	-0.299681	99.1495	2	80.5522	2	0.48183	99.1495	2	138.464	2	A_33_P3277826	ENST00000391700		BC107729	hs|19q13.41	Hs.643437			ENST00000391700
123	Homo sapiens N-acetylglucosamine-1-phosphate transferase, alpha and beta subunits (GNPTAB), mRNA [NM_024312]	-0.141945	454.142	2	411.587	2	0.423464	454.142	2	609.069	2	0.0634829	454.142	2	474.572	2	A_23_P346265	NM_024312	GNPTAB	NM_024312	hs|12q23.2	Hs.46850	79158	GO:0003976(UDP-N-acetylglucosamine-lysosomal-enzyme N-acetylglucosaminephosphotransferase activity)|GO:0005509(calcium ion binding)|GO:0005634(nucleus)|GO:0005794(Golgi apparatus)|GO:0008134(transcription factor binding)|GO:0009306(protein secretion)|GO:0016020(membrane)|GO:0016021(integral to membrane)|GO:0016740(transferase activity)|GO:0030154(cell differentiation)|GO:0046835(carbohydrate phos…	ENST00000392919		Lysosome	hsa04142
124	Homo sapiens regulator of G-protein signaling 5 (RGS5), mRNA [NM_003617]	-0.0716451	54.093	2	51.4723	1	0.694956	54.093	2	87.5676	2	0.323999	54.093	2	67.7133	2	A_23_P46045	NM_003617	RGS5	NM_003617	hs|1q23.3	Hs.24950	8490	GO:0004871(signal transducer activity)|GO:0005096(GTPase activator activity)|GO:0008277(regulation of G-protein coupled receptor protein signaling pathway)|GO:0009968(negative regulation of signal transduction)	ENST00000313961
128	lincRNA:chr9:21930388-21932738 forward strand	0.364506	75.3491	2	97.0075	2	-0.136739	75.3491	2	68.5355	2	-0.157854	75.3491	2	67.5398	2	A_19_P00315788	lincRNA:chr9:21930388-21932738_F			hs|9p21.3
129	Homo sapiens myosin XVIIIB (MYO18B), mRNA [NM_032608]	0.92344	10.9704	1	20.8068	1	0.226791	10.9704	1	12.8379	1	0.270338	10.9704	1	13.2313	1	A_23_P68846	NM_032608	MYO18B	NM_032608	hs|22q12.1	Hs.417959	84700	GO:0000166(nucleotide binding)|GO:0003774(motor activity)|GO:0003779(actin binding)|GO:0005515(protein binding)|GO:0005524(ATP binding)|GO:0005634(nucleus)|GO:0005737(cytoplasm)|GO:0016461(unconventional myosin complex)|GO:0030017(sarcomere)	ENST00000335473	NP500953
131	lincRNA:chr19:28269395-28283939 reverse strand	0.33157	269.598	2	339.257	2	0.748613	269.598	2	452.972	2	1.03642	269.598	2	552.981	2	A_19_P00321990	lincRNA:chr19:28269395-28283939_R			hs|19p11
133	lincRNA:chr10:31600144-31607418 reverse strand	0.383662	109.972	2	143.475	2	0.253712	109.972	2	131.117	2	0.30657	109.972	2	136.01	2	A_19_P00325528	lincRNA:chr10:31600144-31607418_R			hs|10p11.22
134	Homo sapiens collagen, type X, alpha 1 (COL10A1), mRNA [NM_000493]	0.673264	78.8979	2	125.817	2	0.454471	78.8979	2	108.112	2	1.09701	78.8979	2	168.772	2	A_23_P214144	NM_000493	COL10A1	NM_000493	hs|6q22.1	Hs.520339	1300	GO:0001501(skeletal system development)|GO:0005509(calcium ion binding)|GO:0005576(extracellular region)|GO:0005581(collagen)|GO:0005938(cell cortex)	ENST00000327673
135	WD repeat domain phosphoinositide-interacting protein 4 (WIPI-4)(WD repeat-containing protein 45) [Source:UniProtKB/Swiss-Prot;Acc:Q9Y484] [ENST00000376358]	-0.873186	79.0922	2	43.1796	1	-1.1342	79.0922	2	36.0334	1	-1.98115	79.0922	2	20.0331	1	A_33_P3228591	ENST00000376358		BC035979	hs|Xp11.23	Hs.632807			ENST00000376358
138	cDNA FLJ23816 fis, clone HSI02685HCG31249 ; [Source:UniProtKB/TrEMBL;Acc:Q8TCI8] [ENST00000302481]	0.513325	83.1964	2	118.749	2	0.284053	83.1964	2	101.301	2	0.537529	83.1964	2	120.758	2	A_33_P3224730	ENST00000302481		AK128680	hs|9q34.13	Hs.32194			ENST00000302481
139	Homo sapiens peroxiredoxin 4 (PRDX4), mRNA [NM_006406]	-0.0118477	167978	2	166605	2	-0.198666	167978	2	146369	2	-0.220099	167978	2	144211	2	A_23_P114232	NM_006406	PRDX4	NM_006406	hs|Xp22.11	Hs.83383	10549	GO:0005615(extracellular space)|GO:0005737(cytoplasm)|GO:0005739(mitochondrion)|GO:0007252(I-kappaB phosphorylation)|GO:0008379(thioredoxin peroxidase activity)|GO:0016491(oxidoreductase activity)|GO:0045454(cell redox homeostasis)|GO:0055114(oxidation reduction)	ENST00000418872
140	PREDICTED: Homo sapiens hypothetical protein LOC100292196 (LOC100292196), mRNA [XM_002344808]	1.48862	12.2341	1	34.3314	1	1.42273	12.2341	1	32.7986	1	0.773778	12.2341	1	20.9171	1	A_33_P3264960	XM_002344808	LOC100292196	XM_002344808	hs|14q32.33		100292196
142	lincRNA:chr8:138387843-138421643 forward strand	0.585604	24.2036	1	36.3216	1	-0.0251298	24.2036	1	23.7857	1	0.0932884	24.2036	1	25.8204	1	A_19_P00331796	lincRNA:chr8:138387843-138421643_F			hs|8q24.23
144	lincRNA:chr15:25363491-25364889 forward strand	0.802358	60.1264	2	104.857	2	0.455416	60.1264	2	82.444	2	0.317036	60.1264	2	74.9036	2	A_19_P00320532	lincRNA:chr15:25363491-25364889_F			hs|15q12
145	Homo sapiens proline-rich protein BstNI subfamily 3 (PRB3), mRNA [NM_006249]	0.950357	203.592	2	393.411	2	0.912678	203.592	2	383.269	2	0.988524	203.592	2	403.957	2	A_33_P3256334	NM_006249	PRB3	NM_006249	hs|12p13.2	Hs.73031	5544	GO:0005576(extracellular region)|GO:0007186(G-protein coupled receptor protein signaling pathway)|GO:0008150(biological_process)|GO:0008368(Gram-negative bacterial binding)|GO:0016021(integral to membrane)	ENST00000279573
146	Homo sapiens fragile X mental retardation, autosomal homolog 1 (FXR1), transcript variant 2, mRNA [NM_001013438]	-0.130977	4559.87	2	4164.14	2	-0.0285098	4559.87	2	4470.65	2	0.0229675	4559.87	2	4633.05	2	A_33_P3387300	NM_001013438	FXR1	NM_001013438	hs|3q26.33	Hs.478407	8087	GO:0003723(RNA binding)|GO:0005515(protein binding)|GO:0005730(nucleolus)|GO:0005737(cytoplasm)|GO:0005844(polysome)|GO:0006915(apoptosis)|GO:0007275(multicellular organismal development)|GO:0007517(muscle organ development)|GO:0030154(cell differentiation)|GO:0043034(costamere)	ENST00000392639
147	Homo sapiens thyroid stimulating hormone, beta (TSHB), mRNA [NM_000549]	0.611672	293.864	2	449.033	2	0.350199	293.864	2	374.6	2	0.553615	293.864	2	431.322	2	A_23_P12128	NM_000549	TSHB	NM_000549	hs|1p13.2	Hs.406687	7252	GO:0005179(hormone activity)|GO:0005576(extracellular region)|GO:0007186(G-protein coupled receptor protein signaling pathway)|GO:0007267(cell-cell signaling)|GO:0009653(anatomical structure morphogenesis)|GO:0033189(response to vitamin A)|GO:0043627(response to estrogen stimulus)|GO:0051592(response to calcium ion)	ENST00000369517		Neuroactive ligand-receptor interaction // Autoimmune thyroid disease	hsa04080 // hsa05320
148	Homo sapiens vacuolar protein sorting 26 homolog A (S. pombe) (VPS26A), transcript variant 1, mRNA [NM_004896]	-0.230727	3741.86	2	3188.84	2	-0.163979	3741.86	2	3339.84	2	-0.611665	3741.86	2	2448.83	2	A_23_P75255	NM_004896	VPS26A	NM_004896	hs|10q21.3	Hs.499925	9559	GO:0005515(protein binding)|GO:0005737(cytoplasm)|GO:0005768(endosome)|GO:0005829(cytosol)|GO:0007034(vacuolar transport)|GO:0008565(protein transporter activity)|GO:0015031(protein transport)|GO:0016020(membrane)|GO:0019898(extrinsic to membrane)|GO:0030904(retromer complex)|GO:0042147(retrograde transport, endosome to Golgi)	ENST00000263559
149	Homo sapiens chromosome 14 open reading frame 142 (C14orf142), mRNA [NM_032490]	-0.163488	823.089	2	734.906	2	-0.4256	823.089	2	612.814	2	-0.422905	823.089	2	613.96	2	A_23_P99579	NM_032490	C14orf142	NM_032490	hs|14q32.13	Hs.20142	84520		ENST00000306954
150	Homo sapiens basal cell adhesion molecule (Lutheran blood group) (BCAM), transcript variant 2, mRNA [NM_001013257]	0.677733	24.2806	1	38.8398	1	0.715302	24.2806	1	39.8645	1	1.09103	24.2806	1	51.7239	1	A_33_P3291097	NM_001013257	BCAM	NM_001013257	hs|19q13.2	Hs.625725	4059	GO:0005055(laminin receptor activity)|GO:0005886(plasma membrane)|GO:0005887(integral to plasma membrane)|GO:0007155(cell adhesion)|GO:0007160(cell-matrix adhesion)|GO:0007165(signal transduction)|GO:0009897(external side of plasma membrane)|GO:0043236(laminin binding)	ENST00000270233	NP1138028
151	Homo sapiens microfibrillar-associated protein 2 (MFAP2), transcript variant 1, mRNA [NM_017459]	0.207062	440.048	2	507.963	2	0.379308	440.048	2	572.379	2	0.590857	440.048	2	662.775	2	A_23_P1029	NM_017459	MFAP2	NM_017459	hs|1p36.13	Hs.389137	4237	GO:0001527(microfibril)|GO:0005576(extracellular region)|GO:0005578(proteinaceous extracellular matrix)	ENST00000438542
152	Homo sapiens potassium voltage-gated channel, delayed-rectifier, subfamily S, member 3 (KCNS3), mRNA [NM_002252]	0.164095	140.809	2	157.771	2	0.376226	140.809	2	182.762	2	0.119638	140.809	2	152.984	2	A_23_P120103	NM_002252	KCNS3	NM_002252	hs|2p24.2	Hs.414489	3790	GO:0005244(voltage-gated ion channel activity)|GO:0005251(delayed rectifier potassium channel activity)|GO:0005515(protein binding)|GO:0005737(cytoplasm)|GO:0005794(Golgi apparatus)|GO:0005886(plasma membrane)|GO:0006811(ion transport)|GO:0006813(potassium ion transport)|GO:0008076(voltage-gated potassium channel complex)|GO:0015459(potassium channel regulator activity)|GO:0016021(integral to mem…	ENST00000403915
154	Homo sapiens hypothetical protein FLJ10213 (FLJ10213), mRNA [NM_018029]	-0.266326	1220.53	2	1014.79	2	-0.267765	1220.53	2	1013.78	2	-0.078533	1220.53	2	1155.86	2	A_23_P6561	NM_018029	FLJ10213	NM_018029	hs|3p13	Hs.658858	55096	GO:0005515(protein binding)
155	Homo sapiens RAB21, member RAS oncogene family (RAB21), mRNA [NM_014999]	-0.167168	3803.66	2	3387.5	2	-0.303788	3803.66	2	3081.43	2	-0.499893	3803.66	2	2689.79	2	A_23_P128166	NM_014999	RAB21	NM_014999	hs|12q21.1	Hs.524590	23011	GO:0000139(Golgi membrane)|GO:0000166(nucleotide binding)|GO:0005515(protein binding)|GO:0005525(GTP binding)|GO:0005768(endosome)|GO:0005783(endoplasmic reticulum)|GO:0005794(Golgi apparatus)|GO:0007264(small GTPase mediated signal transduction)|GO:0015031(protein transport)|GO:0016020(membrane)|GO:0030659(cytoplasmic vesicle membrane)|GO:0031225(anchored to membrane)|GO:0031410(cytoplasmic vesi…	ENST00000261263
156	Homo sapiens cyclin-dependent kinase 9 (CDK9), mRNA [NM_001261]	-0.252965	1768.65	2	1484.2	2	-0.322569	1768.65	2	1414.29	2	-0.168466	1768.65	2	1573.72	2	A_23_P169470	NM_001261	CDK9	NM_001261	hs|9q34.11	Hs.150423	1025	GO:0000166(nucleotide binding)|GO:0003677(DNA binding)|GO:0004693(cyclin-dependent protein kinase activity)|GO:0005515(protein binding)|GO:0005524(ATP binding)|GO:0005634(nucleus)|GO:0005654(nucleoplasm)|GO:0005730(nucleolus)|GO:0006367(transcription initiation from RNA polymerase II promoter)|GO:0006368(RNA elongation from RNA polymerase II promoter)|GO:0006468(protein amino acid phosphorylation…	ENST00000373265
158	Homo sapiens nucleolin (NCL), mRNA [NM_005381]	-0.164634	71114.3	2	63445	2	-0.112068	71114.3	2	65799.3	2	-0.091632	71114.3	2	66738	2	A_23_P5551	NM_005381	NCL	NM_005381	hs|2q37.1	Hs.79110	4691	GO:0000166(nucleotide binding)|GO:0001525(angiogenesis)|GO:0003677(DNA binding)|GO:0003723(RNA binding)|GO:0005634(nucleus)|GO:0005654(nucleoplasm)|GO:0005730(nucleolus)|GO:0005938(cell cortex)|GO:0008022(protein C-terminus binding)|GO:0030529(ribonucleoprotein complex)|GO:0042162(telomeric DNA binding)	ENST00000392033		Pathogenic Escherichia coli infection	hsa05130
160	Homo sapiens argininosuccinate synthetase 1 (ASS1), transcript variant 1, mRNA [NM_000050]	-0.480617	2509.16	2	1798.24	2	-0.509847	2509.16	2	1762.18	2	-0.514367	2509.16	2	1756.67	2	A_23_P31921	NM_000050	ASS1	NM_000050	hs|9q34.13	Hs.160786	445	GO:0000050(urea cycle)|GO:0000166(nucleotide binding)|GO:0004055(argininosuccinate synthase activity)|GO:0005515(protein binding)|GO:0005524(ATP binding)|GO:0005737(cytoplasm)|GO:0006526(arginine biosynthetic process)|GO:0008652(cellular amino acid biosynthetic process)|GO:0016874(ligase activity)	ENST00000422569		Alanine, aspartate and glutamate metabolism // Arginine and proline metabolism // Metabolic pathways	hsa00250 // hsa00330 // hsa01100
168	Homo sapiens oligodendrocyte transcription factor 3 (OLIG3), mRNA [NM_175747]	-0.772743	38.0925	1	22.2956	1	0.708063	38.0925	1	62.2282	2	-0.723617	38.0925	1	23.0679	1	A_32_P124245	NM_175747	OLIG3	NM_175747	hs|6q23.3	Hs.195398	167826	GO:0003677(DNA binding)|GO:0005634(nucleus)|GO:0005737(cytoplasm)|GO:0005886(plasma membrane)|GO:0030528(transcription regulator activity)|GO:0045449(regulation of transcription)	ENST00000367734
169	PREDICTED: Homo sapiens hypothetical MGC13053 (MGC13053), miscRNA [XR_078443]	-0.521637	131068	2	91299.1	2	0.190185	131068	2	149536	2	-0.0201633	131068	2	129248	2	A_33_P3721983	XR_078443	MGC13053	XR_078443	hs|11q23.3	Hs.303653	84796
171	lincRNA:chr7:45983575-46089425 reverse strand	-0.611712	15378.2	2	10063.8	2	0.0231533	15378.2	2	15626.9	2	0.0445604	15378.2	2	15860.5	2	A_19_P00812340	lincRNA:chr7:45983575-46089425_R			hs|7p13
172	Homo sapiens coiled-coil domain containing 130 (CCDC130), mRNA [NM_030818]	-0.542903	12883.9	2	8843.37	2	-0.096991	12883.9	2	12046.2	2	-0.213211	12883.9	2	11113.9	2	A_23_P101461	NM_030818	CCDC130	NM_030818	hs|19p13.12	Hs.24998	81576	GO:0005515(protein binding)|GO:0005575(cellular_component)|GO:0009615(response to virus)	ENST00000221554
173	Homo sapiens v-rel reticuloendotheliosis viral oncogene homolog A (avian) (RELA), transcript variant 1, mRNA [NM_021975]	-0.179792	1640.75	2	1448.51	2	-0.057396	1640.75	2	1576.76	2	-0.123306	1640.75	2	1506.35	2	A_23_P104689	NM_021975	RELA	NM_021975	hs|11q13.1	Hs.502875	5970	GO:0001889(liver development)|GO:0001942(hair follicle development)|GO:0003705(RNA polymerase II transcription factor activity, enhancer binding)|GO:0005634(nucleus)|GO:0005654(nucleoplasm)|GO:0005667(transcription factor complex)|GO:0005737(cytoplasm)|GO:0005829(cytosol)|GO:0006916(anti-apoptosis)|GO:0006954(inflammatory response)|GO:0006968(cellular defense response)|GO:0007568(aging)|GO:000828…	ENST00000406246	NP099839	MAPK signaling pathway // Chemokine signaling pathway // Apoptosis // Osteoclast differentiation // Toll-like receptor signaling pathway // NOD-like receptor signaling pathway // RIG-I-like receptor signaling pathway // Cytosolic DNA-sensing pathway // T cell receptor signaling pathway // B cell receptor signaling pathway // Neurotrophin signaling pathway // Adipocytokine signaling pathway // Epi…	hsa04010 // hsa04062 // hsa04210 // hsa04380 // hsa04620 // hsa04621 // hsa04622 // hsa04623 // hsa04660 // hsa04662 // hsa04722 // hsa04920 // hsa05120 // hsa05131 // hsa05140 // hsa05142 // hsa05145 // hsa05146 // hsa05160 // hsa05200 // hsa05212 // hsa05215 // hsa05220 // hsa05221 // hsa05222
174	ie90h04.y1 Melton Normalized Human Islet 4 N4-HIS 1 Homo sapiens cDNA clone IMAGE:5674231 5', mRNA sequence [BM069901]	-0.210139	585.202	2	505.88	2	0.360821	585.202	2	751.491	2	0.523213	585.202	2	841.024	2	A_33_P3304908	BM069901		BM069901	hs|9p24.3	Hs.722218
176	Homo sapiens lactamase, beta (LACTB), nuclear gene encoding mitochondrial protein, transcript variant 2, mRNA [NM_171846]	0.435413	174.545	2	236.037	2	0.0899748	174.545	2	185.777	2	0.148789	174.545	2	193.507	2	A_24_P53051	NM_171846	LACTB	NM_171846	hs|15q22.31	Hs.410388	114294	GO:0005739(mitochondrion)|GO:0016787(hydrolase activity)	ENST00000413507
179	Homo sapiens EPS8-like 1 (EPS8L1), transcript variant 1, mRNA [NM_133180]	0.212615	4021.32	2	4659.85	2	-0.124757	4021.32	2	3688.19	2	-0.457017	4021.32	2	2929.49	2	A_33_P3220698	NM_133180	EPS8L1	NM_133180	hs|19q13.33	Hs.438862	54869	GO:0003674(molecular_function)|GO:0005575(cellular_component)|GO:0005737(cytoplasm)|GO:0008150(biological_process)	ENST00000201647
180	Homo sapiens zinc finger protein 14 (ZNF14), mRNA [NM_021030]	0.731081	207.511	2	344.444	2	0.344925	207.511	2	263.556	2	0.377338	207.511	2	269.545	2	A_23_P101811	NM_021030	ZNF14	NM_021030	hs|19p12	Hs.659932	7561	GO:0003677(DNA binding)|GO:0005622(intracellular)|GO:0005634(nucleus)|GO:0006355(regulation of transcription, DNA-dependent)|GO:0008270(zinc ion binding)|GO:0046872(metal ion binding)	ENST00000344099
181	Homo sapiens vasohibin 2 (VASH2), transcript variant 1, mRNA [NM_024749]	0.223714	790.049	2	922.569	2	0.0520093	790.049	2	819.05	2	0.216695	790.049	2	918.091	2	A_23_P115492	NM_024749	VASH2	NM_024749	hs|1q41	Hs.96885	79805	GO:0001938(positive regulation of endothelial cell proliferation)|GO:0005737(cytoplasm)|GO:0045766(positive regulation of angiogenesis)	ENST00000366965
182	Homo sapiens proteasome (prosome, macropain) activator subunit 4 (PSME4), mRNA [NM_014614]	0.115805	738.14	2	799.833	2	0.0029201	738.14	2	739.635	2	-0.127234	738.14	2	675.83	2	A_23_P79628	NM_014614	PSME4	NM_014614	hs|2p16.2	Hs.413801	23198	GO:0000502(proteasome complex)|GO:0005488(binding)|GO:0005634(nucleus)|GO:0007275(multicellular organismal development)|GO:0007283(spermatogenesis)|GO:0016607(nuclear speck)|GO:0030154(cell differentiation)	ENST00000389993		Proteasome	hsa03050
184	Homo sapiens mucolipin 2 (MCOLN2), mRNA [NM_153259]	0.273967	536.349	2	648.515	2	0.178355	536.349	2	606.929	2	0.071519	536.349	2	563.608	2	A_23_P23639	NM_153259	MCOLN2	NM_153259	hs|1p22.3	Hs.591446	255231	GO:0005216(ion channel activity)|GO:0006811(ion transport)|GO:0016020(membrane)|GO:0016021(integral to membrane)|GO:0055085(transmembrane transport)	ENST00000284027	NP499626
185	Homo sapiens ArfGAP with SH3 domain, ankyrin repeat and PH domain 3 (ASAP3), transcript variant 1, mRNA [NM_017707]	0.288184	468.416	2	571.984	2	0.0964142	468.416	2	500.79	2	0.215535	468.416	2	543.894	2	A_23_P114689	NM_017707	ASAP3	NM_017707	hs|1p36.12	Hs.437379	55616	GO:0005737(cytoplasm)|GO:0008060(ARF GTPase activator activity)|GO:0008270(zinc ion binding)|GO:0032312(regulation of ARF GTPase activity)|GO:0046872(metal ion binding)	ENST00000437606	NP181772	Endocytosis // Fc gamma R-mediated phagocytosis	hsa04144 // hsa04666
186	Homo sapiens mitochondrial ribosomal protein L36 (MRPL36), nuclear gene encoding mitochondrial protein, mRNA [NM_032479]	0.311	17190.1	2	21325.4	2	-0.151897	17190.1	2	15472.2	2	-0.226666	17190.1	2	14690.7	2	A_24_P371758	NM_032479	MRPL36	NM_032479	hs|5p15.33	Hs.719465	64979	GO:0003735(structural constituent of ribosome)|GO:0005622(intracellular)|GO:0005739(mitochondrion)|GO:0005762(mitochondrial large ribosomal subunit)|GO:0005840(ribosome)|GO:0006412(translation)	ENST00000382647
187	Homo sapiens effector cell peptidase receptor 1 (non-protein coding) (EPR1), non-coding RNA [NR_002219]	0.866428	113.851	2	207.567	2	0.637992	113.851	2	177.171	2	0.726842	113.851	2	188.425	2	A_24_P923381	NR_002219	EPR1	NR_002219	hs|17q25.3		8475		ENST00000425579	NP099952
188	PREDICTED: Homo sapiens hypothetical LOC100132345 (LOC100132345), mRNA [XM_001716679]	0.687563	49.6327	2	79.9365	2	0.560795	49.6327	2	73.2123	2	0.038808	49.6327	2	50.9859	1	A_33_P3324814	XM_001716679	LOC100132345	XM_001716679	hs|3p24.3	Hs.543235	100132345
189	Homo sapiens cDNA FLJ46397 fis, clone THYMU3003958. [AK128261]	-1.33047	136.628	2	54.3284	1	-0.179709	136.628	2	120.626	2	0.189906	136.628	2	155.85	2	A_33_P3397180	AK128261	LOC100129324	AK128261	hs|16q22.1	Hs.368421	100129324
191	Homo sapiens DEAH (Asp-Glu-Ala-Asp/His) box polypeptide 57 (DHX57), mRNA [NM_198963]	0.275988	618.317	2	748.673	2	-0.107532	618.317	2	573.907	2	-0.115708	618.317	2	570.663	2	A_23_P16908	NM_198963	DHX57	NM_198963	hs|2p22.1	Hs.468226	90957	GO:0000166(nucleotide binding)|GO:0003676(nucleic acid binding)|GO:0004386(helicase activity)|GO:0005515(protein binding)|GO:0005524(ATP binding)|GO:0008026(ATP-dependent helicase activity)|GO:0008270(zinc ion binding)|GO:0016787(hydrolase activity)|GO:0046872(metal ion binding)	ENST00000457308	NP707798
192	Homo sapiens meiosis-specific nuclear structural 1 (MNS1), mRNA [NM_018365]	0.222413	392.638	2	458.085	2	0.366231	392.638	2	506.103	2	0.474438	392.638	2	545.523	2	A_23_P3302	NM_018365	MNS1	NM_018365	hs|15q22.1	Hs.444483	55329	GO:0005634(nucleus)|GO:0005635(nuclear envelope)|GO:0005882(intermediate filament)|GO:0007126(meiosis)	ENST00000260453
193	Homo sapiens ADP-ribosylation factor-like 4A (ARL4A), transcript variant 1, mRNA [NM_005738]	0.0434722	667.258	2	687.67	2	-0.224908	667.258	2	570.939	2	-0.34101	667.258	2	526.792	2	A_23_P145761	NM_005738	ARL4A	NM_005738	hs|7p21.3	Hs.245540	10124	GO:0000166(nucleotide binding)|GO:0005515(protein binding)|GO:0005525(GTP binding)|GO:0005622(intracellular)|GO:0005634(nucleus)|GO:0005730(nucleolus)|GO:0007264(small GTPase mediated signal transduction)	ENST00000399303
195	lincRNA:chr11:69156869-69167569 forward strand	1.75149	12.0628	1	40.6161	1	2.60789	12.0628	1	73.5361	2	1.36848	12.0628	1	31.1458	1	A_19_P00332159	lincRNA:chr11:69156869-69167569_F			hs|11q13.2
196		0.149078	185992	2	206239	2	0.172234	185992	2	209576	2	0.136396	185992	2	204434	2	A_24_P194962				hs|10q23.2
198	Homo sapiens cyclin A2 (CCNA2), mRNA [NM_001237]	0.133215	2307.18	2	2530.36	2	-0.0758405	2307.18	2	2189.03	2	0.0760198	2307.18	2	2432.01	2	A_23_P58321	NM_001237	CCNA2	NM_001237	hs|4q27	Hs.58974	890	GO:0001939(female pronucleus)|GO:0001940(male pronucleus)|GO:0005515(protein binding)|GO:0005634(nucleus)|GO:0005654(nucleoplasm)|GO:0005737(cytoplasm)|GO:0007049(cell cycle)|GO:0007067(mitosis)|GO:0007095(mitotic cell cycle G2/M transition DNA damage checkpoint)|GO:0031100(organ regeneration)|GO:0032355(response to estradiol stimulus)|GO:0033762(response to glucagon stimulus)|GO:0045941(positive…	ENST00000274026		Cell cycle // Progesterone-mediated oocyte maturation	hsa04110 // hsa04914
199	Homo sapiens solute carrier family 17 (anion/sugar transporter), member 5 (SLC17A5), mRNA [NM_012434]	0.164634	3444.33	2	3860.69	2	-0.00428933	3444.33	2	3434.11	2	0.0119136	3444.33	2	3472.89	2	A_33_P3416321	NM_012434	SLC17A5	NM_012434	hs|6q13	Hs.597422	26503	GO:0005351(sugar:hydrogen symporter activity)|GO:0005624(membrane fraction)|GO:0005765(lysosomal membrane)|GO:0005886(plasma membrane)|GO:0005887(integral to plasma membrane)|GO:0006820(anion transport)|GO:0015136(sialic acid transmembrane transporter activity)|GO:0015293(symporter activity)|GO:0015739(sialic acid transport)|GO:0016023(cytoplasmic membrane-bounded vesicle)|GO:0055085(transmembran…	ENST00000355773		Lysosome	hsa04142
200	Homo sapiens ribosomal protein S6 kinase, 70kDa, polypeptide 2 (RPS6KB2), mRNA [NM_003952]	0.262402	32572	2	39069.3	2	-0.0825515	32572	2	30760.6	2	0.0546742	32572	2	33830.1	2	A_33_P3230488	NM_003952	RPS6KB2	NM_003952	hs|11q13.2	Hs.534345	6199	GO:0000166(nucleotide binding)|GO:0004674(protein serine/threonine kinase activity)|GO:0005524(ATP binding)|GO:0005654(nucleoplasm)|GO:0006412(translation)|GO:0006468(protein amino acid phosphorylation)|GO:0007165(signal transduction)|GO:0016740(transferase activity)|GO:0043491(protein kinase B signaling cascade)	ENST00000312629	NP1208261	ErbB signaling pathway // mTOR signaling pathway // TGF-beta signaling pathway // Fc gamma R-mediated phagocytosis // Insulin signaling pathway // Acute myeloid leukemia	hsa04012 // hsa04150 // hsa04350 // hsa04666 // hsa04910 // hsa05221
201	Homo sapiens bleomycin hydrolase (BLMH), mRNA [NM_000386]	0.0704891	2569.34	2	2697.99	2	0.117518	2569.34	2	2787.39	2	0.364171	2569.34	2	3307.1	2	A_23_P310911	NM_000386	BLMH	NM_000386	hs|17q11.2	Hs.371914	642	GO:0004177(aminopeptidase activity)|GO:0004180(carboxypeptidase activity)|GO:0004197(cysteine-type endopeptidase activity)|GO:0005515(protein binding)|GO:0005625(soluble fraction)|GO:0005634(nucleus)|GO:0005737(cytoplasm)|GO:0006508(proteolysis)|GO:0008233(peptidase activity)|GO:0009636(response to toxin)|GO:0042493(response to drug)	ENST00000261714
202	Homo sapiens hypothetical LOC283761 (LOC283761), transcript variant 1, non-coding RNA [NR_027074]	3.17505	15.1386	1	136.733	2	0.51137	15.1386	1	21.5787	1	1.38121	15.1386	1	39.4342	1	A_33_P3851346	NR_027074	LOC283761	NR_027074	hs|15q26.1	Hs.459288	283761
203	lincRNA:chr17:62755963-62762153 forward strand	0.698717	57.7031	2	93.6556	2	0.0805529	57.7031	2	61.0166	2	0.376641	57.7031	2	74.9168	2	A_19_P00811559	lincRNA:chr17:62755963-62762153_F			hs|17q24.2
205	Homo sapiens nudix (nucleoside diphosphate linked moiety X)-type motif 21 (NUDT21), mRNA [NM_007006]	0.0989585	1661.68	2	1779.66	2	-0.114106	1661.68	2	1535.32	2	-0.105723	1661.68	2	1544.26	2	A_24_P287756	NM_007006	NUDT21	NM_007006	hs|16q13	Hs.528834	11051	GO:0000398(nuclear mRNA splicing, via spliceosome)|GO:0003723(RNA binding)|GO:0005515(protein binding)|GO:0005634(nucleus)|GO:0005813(centrosome)|GO:0016787(hydrolase activity)|GO:0042382(paraspeckles)|GO:0042826(histone deacetylase binding)	ENST00000300291		mRNA surveillance pathway	hsa03015
206	Homo sapiens solute carrier family 6 (neutral amino acid transporter), member 15 (SLC6A15), transcript variant 1, mRNA [NM_182767]	0.0179402	264.471	2	267.78	2	-0.145539	264.471	2	239.093	2	-0.0288251	264.471	2	259.239	2	A_24_P307653	NM_182767	SLC6A15	NM_182767	hs|12q21.32	Hs.44424	55117	GO:0005328(neurotransmitter:sodium symporter activity)|GO:0005886(plasma membrane)|GO:0005887(integral to plasma membrane)|GO:0006836(neurotransmitter transport)|GO:0006865(amino acid transport)|GO:0015171(amino acid transmembrane transporter activity)|GO:0015293(symporter activity)	ENST00000266682
207	lincRNA:chrX:15693041-15720980 forward strand	-0.276823	247.581	2	204.355	2	-0.965267	247.581	2	126.807	2	-0.549955	247.581	2	169.108	2	A_19_P00322898	lincRNA:chrX:15693041-15720980_F			hs|Xp22.2
208	Homo sapiens ribonuclease, RNase A family, 4 (RNASE4), transcript variant 2, mRNA [NM_002937]	-0.296938	111.735	2	90.9498	2	-0.111701	111.735	2	103.41	2	-0.71047	111.735	2	68.2836	2	A_23_P205531	NM_002937	RNASE4	NM_002937	hs|14q11.2	Hs.283749	6038	GO:0003676(nucleic acid binding)|GO:0004519(endonuclease activity)|GO:0004522(pancreatic ribonuclease activity)|GO:0005576(extracellular region)|GO:0006379(mRNA cleavage)|GO:0016787(hydrolase activity)	ENST00000397995
209	Homo sapiens aldehyde dehydrogenase 1 family, member A2 (ALDH1A2), transcript variant 3, mRNA [NM_170697]	-0.0392334	132.314	2	128.764	2	0.0223754	132.314	2	134.382	2	-0.275865	132.314	2	109.285	2	A_24_P73577	NM_170697	ALDH1A2	NM_170697	hs|15q22.2	Hs.643455	8854	GO:0001758(retinal dehydrogenase activity)|GO:0001822(kidney development)|GO:0001889(liver development)|GO:0003007(heart morphogenesis)|GO:0004028(3-chloroallyl aldehyde dehydrogenase activity)|GO:0005634(nucleus)|GO:0005737(cytoplasm)|GO:0005829(cytosol)|GO:0007494(midgut development)|GO:0008284(positive regulation of cell proliferation)|GO:0008285(negative regulation of cell proliferation)|GO:0…	ENST00000347587	NP1276814	Retinol metabolism // Metabolic pathways	hsa00830 // hsa01100
211	Homo sapiens survival of motor neuron 2, centromeric (SMN2), transcript variant c, mRNA [NM_022877]	0.291816	181.905	2	222.685	2	0.216102	181.905	2	211.299	2	0.782132	181.905	2	312.817	2	A_24_P126682	NM_022877	SMN2	NM_022877		Hs.202179	6607	GO:0000245(spliceosome assembly)|GO:0000387(spliceosomal snRNP assembly)|GO:0003723(RNA binding)|GO:0005515(protein binding)|GO:0005634(nucleus)|GO:0005654(nucleoplasm)|GO:0005681(spliceosomal complex)|GO:0005737(cytoplasm)|GO:0005829(cytosol)|GO:0006397(mRNA processing)|GO:0008219(cell death)|GO:0008380(RNA splicing)|GO:0015030(Cajal body)	ENST00000305043		RNA transport	hsa03013
212	Homo sapiens v-maf musculoaponeurotic fibrosarcoma oncogene homolog F (avian) (MAFF), transcript variant 1, mRNA [NM_012323]	0.811025	280.36	2	491.879	2	0.290188	280.36	2	342.824	2	0.203737	280.36	2	322.884	2	A_23_P103110	NM_012323	MAFF	NM_012323	hs|22q13.1	Hs.517617	23764	GO:0001701(in utero embryonic development)|GO:0003700(transcription factor activity)|GO:0005634(nucleus)|GO:0006355(regulation of transcription, DNA-dependent)|GO:0006366(transcription from RNA polymerase II promoter)|GO:0006950(response to stress)|GO:0007567(parturition)|GO:0043565(sequence-specific DNA binding)|GO:0045604(regulation of epidermal cell differentiation)	ENST00000426621
213	Mitogen-activated protein kinase 8 (EC 2.7.11.24)(Stress-activated protein kinase JNK1)(c-Jun N-terminal kinase 1)(JNK-46) [Source:UniProtKB/Swiss-Prot;Acc:P45983] [ENST00000374189]	1.12325	77.6735	2	169.202	2	0.466243	77.6735	2	107.307	2	0.0178349	77.6735	2	78.6397	2	A_24_P286898	ENST00000374189	MAPK8	AK125150	hs|10q11.22	Hs.522924	5599	GO:0000166(nucleotide binding)|GO:0001503(ossification)|GO:0004674(protein serine/threonine kinase activity)|GO:0004705(JUN kinase activity)|GO:0004707(MAP kinase activity)|GO:0005515(protein binding)|GO:0005524(ATP binding)|GO:0005634(nucleus)|GO:0005654(nucleoplasm)|GO:0005737(cytoplasm)|GO:0005829(cytosol)|GO:0006928(cell motion)|GO:0006950(response to stress)|GO:0007165(signal transduction)|G…	ENST00000374189		MAPK signaling pathway // ErbB signaling pathway // Protein processing in endoplasmic reticulum // Wnt signaling pathway // Osteoclast differentiation // Focal adhesion // Toll-like receptor signaling pathway // NOD-like receptor signaling pathway // RIG-I-like receptor signaling pathway // Fc epsilon RI signaling pathway // Neurotrophin signaling pathway // Insulin signaling pathway // GnRH sign…	hsa04010 // hsa04012 // hsa04141 // hsa04310 // hsa04380 // hsa04510 // hsa04620 // hsa04621 // hsa04622 // hsa04664 // hsa04722 // hsa04910 // hsa04912 // hsa04914 // hsa04920 // hsa04930 // hsa05120 // hsa05131 // hsa05142 // hsa05145 // hsa05160 // hsa05200 // hsa05210 // hsa05212
215	Homo sapiens family with sequence similarity 90, member A10 (FAM90A10), mRNA [NM_001164447]	0.588494	62.3609	2	93.7705	2	0.127343	62.3609	2	68.1155	2	-0.0486056	62.3609	2	60.2949	2	A_33_P3212630	NM_001164447	FAM90A10	NM_001164447	hs|8p23.1	Hs.715411	441328	GO:0003676(nucleic acid binding)|GO:0008270(zinc ion binding)	ENST00000414026
219	lincRNA:chr12:46826133-46974783 forward strand	0.215576	199.779	2	231.977	2	0.297321	199.779	2	245.501	2	0.2083	199.779	2	230.81	2	A_19_P00806605	lincRNA:chr12:46826133-46974783_F			hs|12q13.11
220	lincRNA:chr3:106830589-106959470 reverse strand	-0.429116	72.6469	2	53.956	2	-0.561788	72.6469	2	49.2155	2	-0.214577	72.6469	2	62.607	2	A_19_P00320715	lincRNA:chr3:106830589-106959470_R			hs|3q13.11
222	PREDICTED: Homo sapiens chondroitin sulfate proteoglycan 4 pseudogene (LOC440300), miscRNA [XR_078504]	-0.261708	75.412	2	62.9011	2	-0.093752	75.412	2	70.6672	2	-0.809845	75.412	2	43.0182	1	A_33_P3369029	XR_078504	LOC440300	XR_078504	hs|15q25.2	Hs.546565	440300
223	Homo sapiens hypothetical CG030 (CG030), non-coding RNA [NR_026928]	0.114834	87.8736	2	95.154	2	0.648751	87.8736	2	137.769	2	0.866101	87.8736	2	160.17	2	A_33_P3379841	NR_026928	CG030	NR_026928	hs|13q13.2	Hs.658751	116828
224	Homo sapiens isoamyl acetate-hydrolyzing esterase 1 homolog (S. cerevisiae) (IAH1), mRNA [NM_001039613]	0.0539228	7968.33	2	8271.79	2	0.0584695	7968.33	2	8297.9	2	0.35834	7968.33	2	10215	2	A_23_P17287	NM_001039613	IAH1	NM_001039613	hs|2p25.1	Hs.570189	285148	GO:0016042(lipid catabolic process)|GO:0016788(hydrolase activity, acting on ester bonds)	ENST00000482918
225	Homo sapiens CDC42 binding protein kinase gamma (DMPK-like) (CDC42BPG), mRNA [NM_017525]	-0.636328	34.4081	2	22.1364	1	0.700049	34.4081	2	55.898	2	-0.367313	34.4081	2	26.674	1	A_33_P3264224	NM_017525	CDC42BPG	NM_017525	hs|11q13.1	Hs.293590	55561	GO:0000166(nucleotide binding)|GO:0000287(magnesium ion binding)|GO:0004674(protein serine/threonine kinase activity)|GO:0005083(small GTPase regulator activity)|GO:0005515(protein binding)|GO:0005524(ATP binding)|GO:0005737(cytoplasm)|GO:0006468(protein amino acid phosphorylation)|GO:0007242(intracellular signaling cascade)|GO:0008270(zinc ion binding)|GO:0016740(transferase activity)|GO:0031252…	ENST00000342711
227		0.714421	28.0595	1	46.0407	1	0.350723	28.0595	1	35.7814	1	0.909506	28.0595	1	52.707	2	A_33_P3411372				hs|11q23.3
228	lincRNA:chr7:30589239-30589862 reverse strand	1.18924	28.2265	1	64.3654	2	0.849027	28.2265	1	50.8439	2	1.48988	28.2265	1	79.2784	2	A_19_P00319177	lincRNA:chr7:30589239-30589862_R			hs|7p15.1
229	Homo sapiens sorbin and SH3 domain containing 2 (SORBS2), transcript variant 2, mRNA [NM_021069]	-0.182646	29.4564	1	25.9536	1	0.592601	29.4564	1	44.4192	2	1.15844	29.4564	1	65.7514	2	A_23_P121795	NM_021069	SORBS2	NM_021069	hs|4q35.1	Hs.655143	8470	GO:0005200(structural constituent of cytoskeleton)|GO:0005515(protein binding)|GO:0005622(intracellular)|GO:0005634(nucleus)|GO:0005737(cytoplasm)|GO:0008093(cytoskeletal adaptor activity)|GO:0008150(biological_process)|GO:0008270(zinc ion binding)|GO:0008307(structural constituent of muscle)|GO:0015629(actin cytoskeleton)|GO:0030018(Z disc)|GO:0048471(perinuclear region of cytoplasm)	ENST00000393528
230	Homo sapiens protein arginine methyltransferase 6 (PRMT6), mRNA [NM_018137]	-0.01123	1601.06	2	1588.64	2	0.0875593	1601.06	2	1701.24	2	0.384536	1601.06	2	2090.08	2	A_23_P12336	NM_018137	PRMT6	NM_018137	hs|1p13.3	Hs.26006	55170	GO:0005634(nucleus)|GO:0006284(base-excision repair)|GO:0006974(response to DNA damage stimulus)|GO:0008152(metabolic process)|GO:0008168(methyltransferase activity)|GO:0016568(chromatin modification)|GO:0016740(transferase activity)|GO:0019919(peptidyl-arginine methylation, to asymmetrical-dimethyl arginine)|GO:0034970(histone H3-R2 methylation)|GO:0035241(protein-arginine omega-N monomethyltran…	ENST00000361318
232	Homo sapiens myxovirus (influenza virus) resistance 2 (mouse) (MX2), mRNA [NM_002463]	0.82254	26.118	1	46.1901	1	0.482196	26.118	1	36.4834	1	0.615626	26.118	1	40.0186	1	A_23_P6263	NM_002463	MX2	NM_002463	hs|21q22.3	Hs.926	4600	GO:0000166(nucleotide binding)|GO:0003924(GTPase activity)|GO:0005525(GTP binding)|GO:0005634(nucleus)|GO:0005737(cytoplasm)|GO:0006952(defense response)|GO:0009615(response to virus)	ENST00000330714
233	Homo sapiens vacuolar protein sorting 72 homolog (S. cerevisiae) (VPS72), mRNA [NM_005997]	0.120351	9277.18	2	10084.3	2	0.0591887	9277.18	2	9665.71	2	0.158049	9277.18	2	10351.3	2	A_23_P115215	NM_005997	VPS72	NM_005997	hs|1q21.3	Hs.2430	6944	GO:0000122(negative regulation of transcription from RNA polymerase II promoter)|GO:0003700(transcription factor activity)|GO:0003702(RNA polymerase II transcription factor activity)|GO:0005634(nucleus)|GO:0016568(chromatin modification)|GO:0043234(protein complex)|GO:0045449(regulation of transcription)	ENST00000354473
234	Homo sapiens somatostatin receptor 2 (SSTR2), mRNA [NM_001050]	0.506589	107.307	2	152.45	2	0.631266	107.307	2	166.211	2	0.366666	107.307	2	138.359	2	A_33_P3352467	NM_001050	SSTR2	NM_001050	hs|17q25.1	Hs.514451	6752	GO:0004872(receptor activity)|GO:0004930(G-protein coupled receptor activity)|GO:0004994(somatostatin receptor activity)|GO:0005515(protein binding)|GO:0005624(membrane fraction)|GO:0005886(plasma membrane)|GO:0005887(integral to plasma membrane)|GO:0006937(regulation of muscle contraction)|GO:0007165(signal transduction)|GO:0007187(G-protein signaling, coupled to cyclic nucleotide second messeng…	ENST00000357585		Neuroactive ligand-receptor interaction // Gastric acid secretion	hsa04080 // hsa04971
235	Homo sapiens nuclear receptor coactivator 5 (NCOA5), mRNA [NM_020967]	-0.0668372	120.402	2	114.951	2	0.00959512	120.402	2	121.205	2	-0.373044	120.402	2	92.9682	2	A_23_P210515	NM_020967	NCOA5	NM_020967	hs|20q13.12	Hs.654991	57727	GO:0004812(aminoacyl-tRNA ligase activity)|GO:0005524(ATP binding)|GO:0005634(nucleus)|GO:0006412(translation)|GO:0045449(regulation of transcription)	ENST00000290231
237		-0.00680094	177.305	2	176.471	2	0.120809	177.305	2	192.791	2	0.425549	177.305	2	238.135	2	A_33_P3271121				hs|2q37.2
238	Homo sapiens DnaJ (Hsp40) homolog, subfamily C, member 28 (DNAJC28), transcript variant 1, mRNA [NM_017833]	-0.397237	189.571	2	143.943	2	-0.17721	189.571	2	167.659	2	-0.316937	189.571	2	152.182	2	A_23_P68700	NM_017833	DNAJC28	NM_017833	hs|21q22.12	Hs.458308	54943	GO:0031072(heat shock protein binding)	ENST00000402202
239	Homo sapiens proline-rich protein BstNI subfamily 3 (PRB3), mRNA [NM_006249]	0.283578	1003.2	2	1221.1	2	0.451765	1003.2	2	1372.09	2	0.561576	1003.2	2	1480.6	2	A_23_P116890	NM_006249	PRB3	NM_006249	hs|12p13.2	Hs.73031	5544	GO:0005576(extracellular region)|GO:0007186(G-protein coupled receptor protein signaling pathway)|GO:0008150(biological_process)|GO:0008368(Gram-negative bacterial binding)|GO:0016021(integral to membrane)	ENST00000381842
241	Homo sapiens cytochrome b5 type A (microsomal) (CYB5A), transcript variant 2, mRNA [NM_001914]	-0.322288	10205.4	2	8162.3	2	-0.28637	10205.4	2	8368.06	2	-0.447562	10205.4	2	7483.44	2	A_23_P101208	NM_001914	CYB5A	NM_001914	hs|18q23	Hs.465413	1528	GO:0004033(aldo-keto reductase activity)|GO:0004129(cytochrome-c oxidase activity)|GO:0005737(cytoplasm)|GO:0005739(mitochondrion)|GO:0005741(mitochondrial outer membrane)|GO:0005783(endoplasmic reticulum)|GO:0005792(microsome)|GO:0006810(transport)|GO:0016020(membrane)|GO:0016021(integral to membrane)|GO:0020037(heme binding)|GO:0022900(electron transport chain)|GO:0046872(metal ion binding)	ENST00000340533
243	lincRNA:chr3:16724921-16736321 forward strand	0.667062	30.7988	1	48.9034	1	1.47218	30.7988	1	85.4483	2	0.293854	30.7988	1	37.7565	1	A_19_P00807751	lincRNA:chr3:16724921-16736321_F			hs|3p24.3
245	Homo sapiens adducin 3 (gamma) (ADD3), transcript variant 1, mRNA [NM_016824]	-0.262857	2317.28	2	1931.31	2	-0.112421	2317.28	2	2143.57	2	-0.131503	2317.28	2	2115.4	2	A_24_P90097	NM_016824	ADD3	NM_016824	hs|10q25.2	Hs.501012	120	GO:0000794(condensed nuclear chromosome)|GO:0003779(actin binding)|GO:0005080(protein kinase C binding)|GO:0005200(structural constituent of cytoskeleton)|GO:0005516(calmodulin binding)|GO:0005737(cytoplasm)|GO:0005856(cytoskeleton)|GO:0005886(plasma membrane)|GO:0005911(cell-cell junction)|GO:0005938(cell cortex)|GO:0046872(metal ion binding)	ENST00000277900
248	Homo sapiens ribosomal protein, large, P0 (RPLP0), transcript variant 2, mRNA [NM_053275]	0.0014809	345547	2	345902	2	-0.0469303	345547	2	334488	2	-0.0396899	345547	2	336171	2	A_23_P204472	NM_053275	RPLP0	NM_053275	hs|15q15.1	Hs.546285	6175	GO:0003723(RNA binding)|GO:0003735(structural constituent of ribosome)|GO:0005515(protein binding)|GO:0005622(intracellular)|GO:0005737(cytoplasm)|GO:0005829(cytosol)|GO:0005840(ribosome)|GO:0006414(translational elongation)|GO:0022625(cytosolic large ribosomal subunit)|GO:0042254(ribosome biogenesis)|GO:0044419(interspecies interaction between organisms)	ENST00000228306		Ribosome	hsa03010
249	Homo sapiens dual specificity phosphatase 16 (DUSP16), mRNA [NM_030640]	0.806199	61.087	2	106.817	2	0.837052	61.087	2	109.126	2	0.622518	61.087	2	94.0472	2	A_24_P189739	NM_030640	DUSP16	NM_030640	hs|12p13.1	Hs.536535	80824	GO:0000188(inactivation of MAPK activity)|GO:0004725(protein tyrosine phosphatase activity)|GO:0005515(protein binding)|GO:0005634(nucleus)|GO:0005737(cytoplasm)|GO:0006470(protein amino acid dephosphorylation)|GO:0016787(hydrolase activity)|GO:0017017(MAP kinase tyrosine/serine/threonine phosphatase activity)|GO:0045204(MAPK export from nucleus)|GO:0045209(MAPK phosphatase export from nucleus, l…	ENST00000228862		MAPK signaling pathway	hsa04010
250	Homo sapiens programmed cell death 1 (PDCD1), mRNA [NM_005018]	0.844102	112.587	2	202.11	2	0.671467	112.587	2	179.316	2	0.487304	112.587	2	157.827	2	A_23_P136405	NM_005018	PDCD1	NM_005018	hs|2q37.3	Hs.158297	5133	GO:0004871(signal transducer activity)|GO:0005515(protein binding)|GO:0005886(plasma membrane)|GO:0006915(apoptosis)|GO:0006959(humoral immune response)|GO:0007275(multicellular organismal development)|GO:0009897(external side of plasma membrane)|GO:0016021(integral to membrane)	ENST00000334409		Cell adhesion molecules (CAMs) // T cell receptor signaling pathway	hsa04514 // hsa04660
251	Homo sapiens CLPTM1-like (CLPTM1L), mRNA [NM_030782]	-0.195041	6039.16	2	5275.5	2	-0.267526	6039.16	2	5016.99	2	-0.179959	6039.16	2	5330.94	2	A_23_P110504	NM_030782	CLPTM1L	NM_030782	hs|5p15.33	Hs.444673	81037	GO:0006915(apoptosis)|GO:0016020(membrane)|GO:0016021(integral to membrane)	ENST00000320927
253	lincRNA:chr2:9712799-9722024 forward strand	0.130265	30.871	1	33.7882	1	1.01982	30.871	1	62.5963	2	0.25356	30.871	1	36.8028	1	A_19_P00800047	lincRNA:chr2:9712799-9722024_F			hs|2p25.1
255	Homo sapiens nuclear receptor coactivator 2 (NCOA2), mRNA [NM_006540]	-0.673401	25.2935	1	15.8597	1	1.21593	25.2935	1	58.7545	2	1.03812	25.2935	1	51.9413	1	A_33_P3270019	NM_006540	NCOA2	NM_006540	hs|8q13.3	Hs.446678	10499	GO:0000122(negative regulation of transcription from RNA polymerase II promoter)|GO:0004871(signal transducer activity)|GO:0005102(receptor binding)|GO:0005634(nucleus)|GO:0005737(cytoplasm)|GO:0006355(regulation of transcription, DNA-dependent)|GO:0007165(signal transduction)|GO:0016564(transcription repressor activity)|GO:0021549(cerebellum development)|GO:0030375(thyroid hormone receptor coact…	ENST00000267974
257	lincRNA:chr6:44006347-44033347 reverse strand	0.475557	240.435	2	334.314	2	0.249087	240.435	2	285.746	2	0.390388	240.435	2	315.149	2	A_19_P00329308	lincRNA:chr6:44006347-44033347_R			hs|6p21.1
258	Homo sapiens retinal outer segment membrane protein 1 (ROM1), mRNA [NM_000327]	0.0236527	786.038	2	799.032	2	0.16948	786.038	2	884.021	2	-0.00494365	786.038	2	783.35	2	A_23_P105002	NM_000327	ROM1	NM_000327	hs|11q12.3	Hs.281564	6094	GO:0005515(protein binding)|GO:0005887(integral to plasma membrane)|GO:0007155(cell adhesion)|GO:0007601(visual perception)|GO:0016020(membrane)|GO:0050896(response to stimulus)	ENST00000278833
259	Homo sapiens lysine (K)-specific demethylase 5C (KDM5C), transcript variant 1, mRNA [NM_004187]	0.0342345	2853.26	2	2921.78	2	0.0866329	2853.26	2	3029.85	2	-0.0577899	2853.26	2	2741.23	2	A_23_P62270	NM_004187	KDM5C	NM_004187	hs|Xp11.22	Hs.631768	8242	GO:0003674(molecular_function)|GO:0003677(DNA binding)|GO:0005506(iron ion binding)|GO:0005515(protein binding)|GO:0005575(cellular_component)|GO:0005622(intracellular)|GO:0005634(nucleus)|GO:0008150(biological_process)|GO:0008270(zinc ion binding)|GO:0016491(oxidoreductase activity)|GO:0016568(chromatin modification)|GO:0016702(oxidoreductase activity, acting on single donors with incorporation …	ENST00000404049
260	Homo sapiens microtubule-associated protein 9 (MAP9), mRNA [NM_001039580]	-0.338183	256.965	2	203.269	2	-0.18682	256.965	2	225.754	2	-0.325515	256.965	2	205.062	2	A_33_P3275381	NM_001039580	MAP9	NM_001039580	hs|4q32.1	Hs.61271	79884	GO:0005737(cytoplasm)|GO:0005819(spindle)|GO:0005856(cytoskeleton)|GO:0005874(microtubule)|GO:0007049(cell cycle)|GO:0007067(mitosis)|GO:0051301(cell division)	ENST00000393836
261	Homo sapiens annexin A4 (ANXA4), mRNA [NM_001153]	0.222275	710.754	2	829.145	2	0.298511	710.754	2	874.138	2	0.124419	710.754	2	774.771	2	A_23_P16976	NM_001153	ANXA4	NM_001153	hs|2p14	Hs.422986	307	GO:0004859(phospholipase inhibitor activity)|GO:0005509(calcium ion binding)|GO:0005544(calcium-dependent phospholipid binding)|GO:0005737(cytoplasm)|GO:0006916(anti-apoptosis)|GO:0007165(signal transduction)	ENST00000355054
263	Homo sapiens transmembrane 7 superfamily member 2 (TM7SF2), mRNA [NM_003273]	-0.00721435	1559.3	2	1551.52	2	-0.14304	1559.3	2	1412.11	2	-0.000759495	1559.3	2	1558.48	2	A_23_P116037	NM_003273	TM7SF2	NM_003273	hs|11q13.1	Hs.31130	7108	GO:0005783(endoplasmic reticulum)|GO:0005789(endoplasmic reticulum membrane)|GO:0005887(integral to plasma membrane)|GO:0006695(cholesterol biosynthetic process)|GO:0016020(membrane)|GO:0016491(oxidoreductase activity)|GO:0050613(delta14-sterol reductase activity)|GO:0055114(oxidation reduction)	ENST00000345348	NP650669	Steroid biosynthesis // Metabolic pathways	hsa00100 // hsa01100
264	Homo sapiens non-protein coding RNA 86 (NCRNA00086), non-coding RNA [NR_024359]	0.31646	473.027	2	589.046	2	0.0740721	473.027	2	497.947	2	0.103457	473.027	2	508.194	2	A_33_P3294868	NR_024359	NCRNA00086	NR_024359	hs|Xq26.3	Hs.374414	399668
265	Homo sapiens patatin-like phospholipase domain containing 2 (PNPLA2), mRNA [NM_020376]	0.0188689	1316.79	2	1334.13	2	-0.0354515	1316.79	2	1284.83	2	0.0235096	1316.79	2	1338.43	2	A_23_P10077	NM_020376	PNPLA2	NM_020376	hs|11p15.5	Hs.654697	57104	GO:0004806(triglyceride lipase activity)|GO:0005829(cytosol)|GO:0005886(plasma membrane)|GO:0008152(metabolic process)|GO:0010891(negative regulation of sequestering of triglyceride)|GO:0010898(positive regulation of triglyceride catabolic process)|GO:0012511(monolayer-surrounded lipid storage body)|GO:0016021(integral to membrane)|GO:0016042(lipid catabolic process)|GO:0016787(hydrolase activity)	ENST00000336615
266	Homo sapiens isoleucyl-tRNA synthetase (IARS), transcript variant long, mRNA [NM_013417]	-0.190181	1914.67	2	1678.2	2	-0.0661972	1914.67	2	1828.8	2	-0.0415155	1914.67	2	1860.35	2	A_33_P3209346	NM_013417	IARS	NM_013417	hs|9q22.31	Hs.445403	3376	GO:0000166(nucleotide binding)|GO:0004822(isoleucine-tRNA ligase activity)|GO:0005524(ATP binding)|GO:0005625(soluble fraction)|GO:0005737(cytoplasm)|GO:0005829(cytosol)|GO:0006428(isoleucyl-tRNA aminoacylation)|GO:0008270(zinc ion binding)|GO:0016874(ligase activity)	ENST00000395554		Valine, leucine and isoleucine biosynthesis // Aminoacyl-tRNA biosynthesis	hsa00290 // hsa00970
267	Homo sapiens CCR4 carbon catabolite repression 4-like (S. cerevisiae) (CCRN4L), mRNA [NM_012118]	0.203422	72.1056	2	83.0243	2	0.120545	72.1056	2	78.3893	2	0.440782	72.1056	2	97.8719	2	A_23_P144337	NM_012118	CCRN4L	NM_012118	hs|4q31.1	Hs.656047	25819	GO:0003700(transcription factor activity)|GO:0005634(nucleus)|GO:0006366(transcription from RNA polymerase II promoter)|GO:0048511(rhythmic process)	ENST00000280614
268	lincRNA:chr20:37054632-37055125 forward strand	1.20027	101.094	2	232.296	2	0.607068	101.094	2	153.982	2	0.411862	101.094	2	134.495	2	A_19_P00316471	lincRNA:chr20:37054632-37055125_F			hs|20q11.23
269	Homo sapiens ribosomal protein S10 (RPS10), mRNA [NM_001014]	0.342072	607713	2	770323	2	0.333644	607713	2	765836	2	0.377432	607713	2	789436	2	A_23_P356484	NM_001014	RPS10	NM_001014	hs|6p21.31	Hs.645317	6204	GO:0005515(protein binding)|GO:0005737(cytoplasm)|GO:0005829(cytosol)|GO:0005840(ribosome)|GO:0006414(translational elongation)|GO:0022627(cytosolic small ribosomal subunit)	ENST00000344700		Ribosome	hsa03010
270	Homo sapiens dehydrodolichyl diphosphate synthase (DHDDS), transcript variant 1, mRNA [NM_024887]	-0.217053	90.2167	2	77.6153	2	-0.125787	90.2167	2	82.684	2	0.282499	90.2167	2	109.731	2	A_23_P201764	NM_024887	DHDDS	NM_024887	hs|1p36.11	Hs.369385	79947	GO:0005515(protein binding)|GO:0016765(transferase activity, transferring alkyl or aryl (other than methyl) groups)	ENST00000374194		Terpenoid backbone biosynthesis	hsa00900
273	Homo sapiens myotubularin related protein 14 (MTMR14), transcript variant 1, mRNA [NM_001077526]	0.00208148	16480.4	2	16504.2	2	0.0644739	16480.4	2	17233.6	2	-0.17405	16480.4	2	14607.4	2	A_32_P9842	NM_001077526	MTMR14	NM_001077526	hs|3p25.3	Hs.475382	64419	GO:0001726(ruffle)|GO:0004438(phosphatidylinositol-3-phosphatase activity)|GO:0004725(protein tyrosine phosphatase activity)|GO:0005737(cytoplasm)|GO:0016311(dephosphorylation)|GO:0016787(hydrolase activity)|GO:0016791(phosphatase activity)|GO:0048471(perinuclear region of cytoplasm)	ENST00000419048
274	Homo sapiens cytokine receptor-like factor 2 (CRLF2), transcript variant 2, mRNA [NM_001012288]	0.639327	102.809	2	160.135	2	0.774841	102.809	2	175.906	2	0.662334	102.809	2	162.709	2	A_23_P113237	NM_001012288	CRLF2	NM_001012288		Hs.287729	64109	GO:0004872(receptor activity)|GO:0005576(extracellular region)|GO:0005886(plasma membrane)|GO:0016021(integral to membrane)	ENST00000400837		Cytokine-cytokine receptor interaction // Jak-STAT signaling pathway	hsa04060 // hsa04630
275	Homo sapiens IMP3, U3 small nucleolar ribonucleoprotein, homolog (yeast) (IMP3), mRNA [NM_018285]	-0.180707	25271.6	2	22296.4	2	-0.261496	25271.6	2	21082.1	2	-0.555328	25271.6	2	17197.4	2	A_23_P33809	NM_018285	IMP3	NM_018285	hs|15q24.3	Hs.513043	55272	GO:0005515(protein binding)|GO:0005622(intracellular)|GO:0005634(nucleus)|GO:0005730(nucleolus)|GO:0006364(rRNA processing)|GO:0019843(rRNA binding)|GO:0030529(ribonucleoprotein complex)	ENST00000403490	NP303404
276	Homo sapiens ubiquitin-conjugating enzyme E2D N-terminal like pseudogene (UBE2DNL), non-coding RNA [NR_024062]	0.667412	666.193	2	1058.06	2	0.600792	666.193	2	1010.31	2	0.682368	666.193	2	1069.09	2	A_23_P367071	NR_024062	UBE2DNL	NR_024062	hs|Xq21.1	Hs.460809	100131816	GO:0019787(small conjugating protein ligase activity)|GO:0043687(post-translational protein modification)|GO:0051246(regulation of protein metabolic process)
278	Homo sapiens mitogen-activated protein kinase kinase kinase kinase 1 (MAP4K1), transcript variant 1, mRNA [NM_001042600]	0.728032	65.8842	2	109.129	2	0.87993	65.8842	2	121.246	2	0.776638	65.8842	2	112.868	2	A_23_P5002	NM_001042600	MAP4K1	NM_001042600	hs|19q13.11	Hs.95424	11184	GO:0000166(nucleotide binding)|GO:0000185(activation of MAPKKK activity)|GO:0004674(protein serine/threonine kinase activity)|GO:0005083(small GTPase regulator activity)|GO:0005515(protein binding)|GO:0005524(ATP binding)|GO:0006950(response to stress)|GO:0007243(protein kinase cascade)|GO:0007257(activation of JUN kinase activity)|GO:0008349(MAP kinase kinase kinase kinase activity)|GO:0016740(t…	ENST00000221409		MAPK signaling pathway	hsa04010
279	Homo sapiens proline-rich nuclear receptor coactivator 1 (PNRC1), mRNA [NM_006813]	0.220174	503.33	2	586.316	2	0.298385	503.33	2	618.979	2	0.220058	503.33	2	586.269	2	A_33_P3279831	NM_006813	PNRC1	NM_006813	hs|6q15	Hs.75969	10957	GO:0005515(protein binding)|GO:0005634(nucleus)|GO:0045449(regulation of transcription)	ENST00000369472
280	Homo sapiens nerve growth factor receptor (TNFRSF16) associated protein 1 (NGFRAP1), transcript variant 3, mRNA [NM_014380]	0.0931636	161473	2	172244	2	0.235	161473	2	190038	2	0.230163	161473	2	189402	2	A_23_P45524	NM_014380	NGFRAP1	NM_014380	hs|Xq22.2	Hs.448588	27018	GO:0005123(death receptor binding)|GO:0005515(protein binding)|GO:0005634(nucleus)|GO:0005737(cytoplasm)|GO:0005829(cytosol)|GO:0006915(apoptosis)|GO:0007275(multicellular organismal development)|GO:0008625(induction of apoptosis via death domain receptors)|GO:0043028(caspase regulator activity)|GO:0046872(metal ion binding)	ENST00000372635		Neurotrophin signaling pathway	hsa04722
283	lincRNA:chr15:25343889-25364579 reverse strand	0.927768	649.15	2	1234.9	2	0.717295	649.15	2	1067.27	2	0.881034	649.15	2	1195.54	2	A_19_P00320982	lincRNA:chr15:25343889-25364579_R			hs|15q12
284	Homo sapiens furry homolog (Drosophila) (FRY), mRNA [NM_023037]	-0.46397	65.169	2	47.2468	1	-0.323709	65.169	2	52.0709	2	-0.223649	65.169	2	55.8106	1	A_23_P105862	NM_023037	FRY	NM_023037	hs|13q13.1	Hs.507669	10129	GO:0016020(membrane)|GO:0016021(integral to membrane)|GO:0045449(regulation of transcription)	ENST00000380257
285		0.0934319	13690.5	2	14606.5	2	-0.148229	13690.5	2	12353.8	2	-0.100342	13690.5	2	12770.7	2	A_24_P67408				hs|1q42.12
288	Homo sapiens bone morphogenetic protein 7 (BMP7), mRNA [NM_001719]	-0.246973	1316.19	2	1109.11	2	-0.112126	1316.19	2	1217.77	2	-0.104902	1316.19	2	1223.88	2	A_23_P154643	NM_001719	BMP7	NM_001719		Hs.473163	655	GO:0001503(ossification)|GO:0001707(mesoderm formation)|GO:0001822(kidney development)|GO:0001837(epithelial to mesenchymal transition)|GO:0005125(cytokine activity)|GO:0005515(protein binding)|GO:0005576(extracellular region)|GO:0005615(extracellular space)|GO:0007411(axon guidance)|GO:0007435(salivary gland morphogenesis)|GO:0008083(growth factor activity)|GO:0008201(heparin binding)|GO:0008285…	ENST00000395863		Cytokine-cytokine receptor interaction // Hedgehog signaling pathway // TGF-beta signaling pathway	hsa04060 // hsa04340 // hsa04350
290	Homo sapiens lectin, galactoside-binding, soluble, 4 (LGALS4), mRNA [NM_006149]	0.787523	22.9506	1	39.6152	1	1.13545	22.9506	1	50.4193	2	1.02776	22.9506	1	46.7931	1	A_23_P254917	NM_006149	LGALS4	NM_006149		Hs.5302	3960	GO:0005515(protein binding)|GO:0005529(sugar binding)|GO:0005829(cytosol)|GO:0005886(plasma membrane)|GO:0007155(cell adhesion)	ENST00000307751
291	Homo sapiens chromosome 9 open reading frame 96 (C9orf96), mRNA [NM_153710]	1.61835	20.2558	1	62.1901	2	1.70612	20.2558	1	66.091	2	1.22707	20.2558	1	47.4173	1	A_33_P3632866	NM_153710	C9orf96	NM_153710	hs|9q34.2	Hs.720195	169436	GO:0000166(nucleotide binding)|GO:0004672(protein kinase activity)|GO:0005524(ATP binding)|GO:0006468(protein amino acid phosphorylation)	ENST00000371957
292	Homo sapiens metallothionein 1E (MT1E), mRNA [NM_175617]	0.301394	805.713	2	992.908	2	0.427898	805.713	2	1083.9	2	0.667197	805.713	2	1279.46	2	A_23_P206724	NM_175617	MT1E	NM_175617	hs|16q13	Hs.534330	4493	GO:0005507(copper ion binding)|GO:0005737(cytoplasm)|GO:0008150(biological_process)|GO:0008270(zinc ion binding)|GO:0046870(cadmium ion binding)|GO:0046872(metal ion binding)	ENST00000306061
293	Homo sapiens zinc finger, DHHC-type containing 16 (ZDHHC16), transcript variant 5, mRNA [NM_198046]	-0.0661714	4633.27	2	4425.56	2	-0.0926299	4633.27	2	4345.14	2	-0.200524	4633.27	2	4032.03	2	A_23_P150009	NM_198046	ZDHHC16	NM_198046	hs|10q24.1	Hs.76662	84287	GO:0005783(endoplasmic reticulum)|GO:0006915(apoptosis)|GO:0008270(zinc ion binding)|GO:0008415(acyltransferase activity)|GO:0016020(membrane)|GO:0016021(integral to membrane)|GO:0016740(transferase activity)|GO:0046872(metal ion binding)	ENST00000420089	NP1192802
294	Homo sapiens diablo homolog (Drosophila) (DIABLO), nuclear gene encoding mitochondrial protein, transcript variant 1, mRNA [NM_019887]	-0.194799	14185.6	2	12393.9	2	-0.226123	14185.6	2	12127.7	2	-0.397732	14185.6	2	10767.6	2	A_23_P47800	NM_019887	DIABLO	NM_019887	hs|12q24.31	Hs.169611	56616	GO:0005515(protein binding)|GO:0005737(cytoplasm)|GO:0005739(mitochondrion)|GO:0005829(cytosol)|GO:0006917(induction of apoptosis)|GO:0008625(induction of apoptosis via death domain receptors)|GO:0008631(induction of apoptosis by oxidative stress)|GO:0008635(activation of caspase activity by cytochrome c)	ENST00000267169	NP1165236
297	Homo sapiens HMG-box transcription factor 1 (HBP1), mRNA [NM_012257]	0.227199	206.758	2	242.022	2	-0.183526	206.758	2	182.06	2	-0.365161	206.758	2	160.523	2	A_23_P215787	NM_012257	HBP1	NM_012257	hs|7q22.3	Hs.162032	26959	GO:0003677(DNA binding)|GO:0005515(protein binding)|GO:0005634(nucleus)|GO:0007050(cell cycle arrest)|GO:0016055(Wnt receptor signaling pathway)|GO:0030528(transcription regulator activity)|GO:0045449(regulation of transcription)	ENST00000417005
298	Homo sapiens TATA box binding protein (TBP), mRNA [NM_003194]	-0.150923	1376.63	2	1239.89	2	-0.144138	1376.63	2	1245.74	2	-0.395986	1376.63	2	1046.2	2	A_23_P19313	NM_003194	TBP	NM_003194	hs|6q27	Hs.590872	6908	GO:0001939(female pronucleus)|GO:0001940(male pronucleus)|GO:0003700(transcription factor activity)|GO:0005654(nucleoplasm)|GO:0005669(transcription factor TFIID complex)|GO:0005672(transcription factor TFIIA complex)|GO:0005737(cytoplasm)|GO:0006355(regulation of transcription, DNA-dependent)|GO:0006367(transcription initiation from RNA polymerase II promoter)|GO:0006368(RNA elongation from RNA …	ENST00000230354		Basal transcription factors // Huntington's disease	hsa03022 // hsa05016
299	Homo sapiens transmembrane protein 66 (TMEM66), mRNA [NM_016127]	-0.00758884	10912	2	10854.8	2	0.123605	10912	2	11888.1	2	0.210893	10912	2	12629.6	2	A_33_P3349521	NM_016127	TMEM66	NM_016127	hs|8p12	Hs.521487	51669	GO:0016020(membrane)|GO:0016021(integral to membrane)
300	Homo sapiens SUMO1/sentrin specific peptidase 6 (SENP6), transcript variant 1, mRNA [NM_015571]	-0.0640319	117.2	2	112.112	2	0.0599341	117.2	2	122.171	2	0.257358	117.2	2	140.087	2	A_33_P3376644	NM_015571	SENP6	NM_015571	hs|6q14.1	Hs.485784	26054	GO:0005634(nucleus)|GO:0006508(proteolysis)|GO:0008233(peptidase activity)|GO:0008234(cysteine-type peptidase activity)|GO:0019941(modification-dependent protein catabolic process)	ENST00000370010
301	Homo sapiens lines homolog 1 (Drosophila) (LINS1), transcript variant 1, mRNA [NM_018148]	-0.274305	298.782	2	247.047	2	-0.136217	298.782	2	271.862	2	-0.120702	298.782	2	274.801	2	A_24_P198629	NM_018148	LINS1	NM_018148		Hs.105633	55180		ENST00000360903
302	Homo sapiens DEAH (Asp-Glu-Ala-His) box polypeptide 30 (DHX30), transcript variant 2, mRNA [NM_014966]	0.270137	139.538	2	168.272	2	-0.199626	139.538	2	121.506	2	0.429786	139.538	2	187.962	2	A_33_P3383936	NM_014966	DHX30	NM_014966	hs|3p21.31	Hs.517948	22907	GO:0000166(nucleotide binding)|GO:0003723(RNA binding)|GO:0004386(helicase activity)|GO:0005524(ATP binding)|GO:0005737(cytoplasm)|GO:0005739(mitochondrion)|GO:0008026(ATP-dependent helicase activity)|GO:0016787(hydrolase activity)|GO:0042645(mitochondrial nucleoid)	ENST00000328976
303	Homo sapiens cold inducible RNA binding protein (CIRBP), transcript variant 1, mRNA [NM_001280]	-0.153641	5660.53	2	5088.7	2	-0.128676	5660.53	2	5177.52	2	-0.0187863	5660.53	2	5587.3	2	A_23_P142322	NM_001280	CIRBP	NM_001280	hs|19p13.3	Hs.618145	1153	GO:0000166(nucleotide binding)|GO:0003723(RNA binding)|GO:0005515(protein binding)|GO:0005634(nucleus)|GO:0005654(nucleoplasm)|GO:0009409(response to cold)	ENST00000427032
304	Homo sapiens deoxyribonuclease I-like 1 (DNASE1L1), transcript variant 1, mRNA [NM_006730]	0.193285	2268.95	2	2594.24	2	0.0142465	2268.95	2	2291.47	2	0.264046	2268.95	2	2724.66	2	A_23_P85164	NM_006730	DNASE1L1	NM_006730	hs|Xq28	Hs.401929	1774	GO:0003677(DNA binding)|GO:0004519(endonuclease activity)|GO:0004536(deoxyribonuclease activity)|GO:0005783(endoplasmic reticulum)|GO:0006308(DNA catabolic process)|GO:0016787(hydrolase activity)	ENST00000309585
308	Homo sapiens ST3 beta-galactoside alpha-2,3-sialyltransferase 6 (ST3GAL6), mRNA [NM_006100]	-0.144116	416.273	2	376.7	2	-0.0778768	416.273	2	394.399	2	0.0950729	416.273	2	444.63	2	A_23_P250800	NM_006100	ST3GAL6	NM_006100	hs|3q11.2	Hs.148716	10402	GO:0005794(Golgi apparatus)|GO:0006040(amino sugar metabolic process)|GO:0006486(protein amino acid glycosylation)|GO:0006664(glycolipid metabolic process)|GO:0008373(sialyltransferase activity)|GO:0009249(protein lipoylation)|GO:0016020(membrane)|GO:0016021(integral to membrane)|GO:0030173(integral to Golgi membrane)	ENST00000493584		Glycosphingolipid biosynthesis - lacto and neolacto series // Metabolic pathways	hsa00601 // hsa01100
310	PREDICTED: Homo sapiens hCG2040054 (LOC644093), mRNA [XM_001725480]	0.426166	56.5485	2	75.9818	2	0.317479	56.5485	2	70.4679	2	0.52477	56.5485	2	81.3565	2	A_33_P3300332	XM_001725480	hCG_2040054	XM_001725480	hs|2p16.3		644093
311	lincRNA:chr2:133030255-133039255 reverse strand	0.20725	227.611	2	262.773	2	-0.0585204	227.611	2	218.563	2	0.0890932	227.611	2	242.11	2	A_19_P00800990	lincRNA:chr2:133030255-133039255_R
312	Homo sapiens 5-methyltetrahydrofolate-homocysteine methyltransferase reductase (MTRR), transcript variant 2, mRNA [NM_024010]	0.125018	1419.43	2	1547.92	2	-0.0341743	1419.43	2	1386.2	2	-0.118368	1419.43	2	1307.62	2	A_23_P252211	NM_024010	MTRR	NM_024010	hs|5p15.31	Hs.481551	4552	GO:0005506(iron ion binding)|GO:0005737(cytoplasm)|GO:0005739(mitochondrion)|GO:0005829(cytosol)|GO:0008652(cellular amino acid biosynthetic process)|GO:0009086(methionine biosynthetic process)|GO:0010181(FMN binding)|GO:0016491(oxidoreductase activity)|GO:0030586([methionine synthase] reductase activity)|GO:0050660(FAD binding)|GO:0050661(NADP or NADPH binding)|GO:0055114(oxidation reduction)	ENST00000440940
313	Homo sapiens PRP8 pre-mRNA processing factor 8 homolog (S. cerevisiae) (PRPF8), mRNA [NM_006445]	0.0538682	14810	2	15373.5	2	0.0343646	14810	2	15167	2	0.0329733	14810	2	15152.4	2	A_23_P38219	NM_006445	PRPF8	NM_006445	hs|17p13.3	Hs.181368	10594	GO:0000398(nuclear mRNA splicing, via spliceosome)|GO:0003723(RNA binding)|GO:0005515(protein binding)|GO:0005634(nucleus)|GO:0005681(spliceosomal complex)|GO:0005682(U5 snRNP)|GO:0007601(visual perception)|GO:0008380(RNA splicing)|GO:0016607(nuclear speck)|GO:0050896(response to stimulus)	ENST00000304992		Spliceosome	hsa03040
315	lincRNA:chr1:89873237-89890493 forward strand	-0.548722	22.0418	1	15.0683	1	0.0272	22.0418	1	22.4613	1	0.0631705	22.0418	1	23.0284	1	A_19_P00808588	lincRNA:chr1:89873237-89890493_F			hs|1p22.2
316	Homo sapiens Wiskott-Aldrich syndrome (eczema-thrombocytopenia) (WAS), mRNA [NM_000377]	0.378283	205.854	2	267.568	2	0.303531	205.854	2	254.057	2	0.443455	205.854	2	279.932	2	A_23_P96331	NM_000377	WAS	NM_000377	hs|Xp11.23	Hs.2157	7454	GO:0005083(small GTPase regulator activity)|GO:0005737(cytoplasm)|GO:0006461(protein complex assembly)|GO:0006952(defense response)|GO:0006955(immune response)|GO:0007596(blood coagulation)|GO:0008544(epidermis development)|GO:0012506(vesicle membrane)|GO:0015629(actin cytoskeleton)|GO:0016197(endosome transport)|GO:0030041(actin filament polymerization)|GO:0030048(actin filament-based movement)|…	ENST00000376701		Chemokine signaling pathway // Adherens junction // Fc gamma R-mediated phagocytosis // Regulation of actin cytoskeleton // Bacterial invasion of epithelial cells // Pathogenic Escherichia coli infection // Shigellosis	hsa04062 // hsa04520 // hsa04666 // hsa04810 // hsa05100 // hsa05130 // hsa05131
319	Homo sapiens caspase 10, apoptosis-related cysteine peptidase (CASP10), transcript variant D, mRNA [NM_032977]	0.0603486	273.784	2	285.48	2	0.319938	273.784	2	341.758	2	0.381702	273.784	2	356.707	2	A_33_P3504659	NM_032977	CASP10	NM_032977	hs|2q33.1	Hs.5353	843	GO:0004197(cysteine-type endopeptidase activity)|GO:0006508(proteolysis)|GO:0008233(peptidase activity)|GO:0008624(induction of apoptosis by extracellular signals)|GO:0042802(identical protein binding)|GO:0042981(regulation of apoptosis)	ENST00000360132		Apoptosis // RIG-I-like receptor signaling pathway	hsa04210 // hsa04622
321	Homo sapiens SWI/SNF-related, matrix-associated actin-dependent regulator of chromatin, subfamily a, containing DEAD/H box 1 (SMARCAD1), transcript variant 3, mRNA [NM_020159]	-0.206521	2887.11	2	2502.04	2	-0.0850378	2887.11	2	2721.85	2	-0.165954	2887.11	2	2573.39	2	A_23_P213255	NM_020159	SMARCAD1	NM_020159	hs|4q22.2	Hs.410406	56916	GO:0000018(regulation of DNA recombination)|GO:0000166(nucleotide binding)|GO:0003677(DNA binding)|GO:0004386(helicase activity)|GO:0005515(protein binding)|GO:0005524(ATP binding)|GO:0005634(nucleus)|GO:0005730(nucleolus)|GO:0009117(nucleotide metabolic process)|GO:0016363(nuclear matrix)|GO:0016568(chromatin modification)|GO:0016787(hydrolase activity)|GO:0045941(positive regulation of transcri…	ENST00000457823
322	Homo sapiens chemokine (C-X-C motif) ligand 16 (CXCL16), transcript variant 1, mRNA [NM_022059]	0.448452	509.672	2	695.485	2	0.177988	509.672	2	576.594	2	0.464595	509.672	2	703.311	2	A_23_P38505	NM_022059	CXCL16	NM_022059	hs|17p13.2	Hs.513885	58191	GO:0005041(low-density lipoprotein receptor activity)|GO:0005044(scavenger receptor activity)|GO:0005576(extracellular region)|GO:0005615(extracellular space)|GO:0005886(plasma membrane)|GO:0006898(receptor-mediated endocytosis)|GO:0006935(chemotaxis)|GO:0007186(G-protein coupled receptor protein signaling pathway)|GO:0008009(chemokine activity)|GO:0016021(integral to membrane)|GO:0030307(positiv…	ENST00000293778		Cytokine-cytokine receptor interaction // Chemokine signaling pathway	hsa04060 // hsa04062
323	Homo sapiens NADH dehydrogenase (ubiquinone) Fe-S protein 3, 30kDa (NADH-coenzyme Q reductase) (NDUFS3), nuclear gene encoding mitochondrial protein, mRNA [NM_004551]	-0.344282	42355.9	2	33363.7	2	-0.317597	42355.9	2	33986.6	2	-0.516152	42355.9	2	29616.7	2	A_23_P75402	NM_004551	NDUFS3	NM_004551		Hs.502528	4722	GO:0003954(NADH dehydrogenase activity)|GO:0005515(protein binding)|GO:0005739(mitochondrion)|GO:0005743(mitochondrial inner membrane)|GO:0005747(mitochondrial respiratory chain complex I)|GO:0006120(mitochondrial electron transport, NADH to ubiquinone)|GO:0006800(oxygen and reactive oxygen species metabolic process)|GO:0006810(transport)|GO:0006917(induction of apoptosis)|GO:0008137(NADH dehydro…	ENST00000263774		Oxidative phosphorylation // Metabolic pathways // Alzheimer's disease // Parkinson's disease // Huntington's disease	hsa00190 // hsa01100 // hsa05010 // hsa05012 // hsa05016
324	Homo sapiens resistin (RETN), mRNA [NM_020415]	0.976236	19.5961	1	38.552	1	1.38264	19.5961	1	51.0959	2	1.12718	19.5961	1	42.8042	1	A_33_P3350863	NM_020415	RETN	NM_020415	hs|19p13.2	Hs.283091	56729	GO:0005179(hormone activity)|GO:0005576(extracellular region)|GO:0005615(extracellular space)|GO:0005634(nucleus)|GO:0008150(biological_process)|GO:0032868(response to insulin stimulus)|GO:0045444(fat cell differentiation)	ENST00000381324
331	Homo sapiens 2-hydroxyacyl-CoA lyase 1 (HACL1), mRNA [NM_012260]	-0.948897	7085.24	2	3670.35	2	0.0555996	7085.24	2	7363.62	2	0.0239164	7085.24	2	7203.67	2	A_23_P121182	NM_012260	HACL1	NM_012260	hs|3p24.3	Hs.63290	26061	GO:0000287(magnesium ion binding)|GO:0001561(fatty acid alpha-oxidation)|GO:0005777(peroxisome)|GO:0006629(lipid metabolic process)|GO:0016830(carbon-carbon lyase activity)|GO:0030976(thiamin pyrophosphate binding)|GO:0042802(identical protein binding)	ENST00000456194		Peroxisome	hsa04146
332	Homo sapiens zinc finger protein 613 (ZNF613), transcript variant 2, mRNA [NM_024840]	-3.852	320.012	2	22.1615	1	-0.0175811	320.012	2	316.136	2	0.38069	320.012	2	416.644	2	A_24_P173234	NM_024840	ZNF613	NM_024840	hs|19q13.32	Hs.183390	79898	GO:0003677(DNA binding)|GO:0005622(intracellular)|GO:0005634(nucleus)|GO:0006355(regulation of transcription, DNA-dependent)|GO:0008270(zinc ion binding)|GO:0046872(metal ion binding)	ENST00000391794
334	Homo sapiens mucolipin 3 (MCOLN3), mRNA [NM_018298]	-0.989597	78.0937	2	39.3294	1	0.161219	78.0937	2	87.3268	2	0.278272	78.0937	2	94.7074	2	A_23_P12241	NM_018298	MCOLN3	NM_018298		Hs.535239	55283	GO:0005216(ion channel activity)|GO:0005737(cytoplasm)|GO:0005886(plasma membrane)|GO:0006811(ion transport)|GO:0007605(sensory perception of sound)|GO:0007626(locomotory behavior)|GO:0016021(integral to membrane)|GO:0042491(auditory receptor cell differentiation)|GO:0055085(transmembrane transport)	ENST00000341115
336	Homo sapiens E2F transcription factor 1 (E2F1), mRNA [NM_005225]	-0.831164	4447.71	2	2499.95	2	-0.334988	4447.71	2	3526.11	2	-0.129858	4447.71	2	4064.86	2	A_23_P80032	NM_005225	E2F1	NM_005225	hs|20q11.22	Hs.654393	1869	GO:0000080(G1 phase of mitotic cell cycle)|GO:0000122(negative regulation of transcription from RNA polymerase II promoter)|GO:0003700(transcription factor activity)|GO:0003714(transcription corepressor activity)|GO:0005634(nucleus)|GO:0005654(nucleoplasm)|GO:0005667(transcription factor complex)|GO:0005737(cytoplasm)|GO:0005739(mitochondrion)|GO:0006915(apoptosis)|GO:0008134(transcription factor…	ENST00000343380		Cell cycle // Pathways in cancer // Pancreatic cancer // Glioma // Prostate cancer // Melanoma // Bladder cancer // Chronic myeloid leukemia // Small cell lung cancer // Non-small cell lung cancer	hsa04110 // hsa05200 // hsa05212 // hsa05214 // hsa05215 // hsa05218 // hsa05219 // hsa05220 // hsa05222 // hsa05223
338	Homo sapiens ribosomal protein S12 (RPS12), mRNA [NM_001016]	0.082396	389591	2	412489	2	0.16021	389591	2	435348	2	0.227264	389591	2	456060	2	A_23_P82128	NM_001016	RPS12	NM_001016	hs|6q23.2	Hs.546289	6206	GO:0003674(molecular_function)|GO:0003735(structural constituent of ribosome)|GO:0005622(intracellular)|GO:0005737(cytoplasm)|GO:0005829(cytosol)|GO:0005840(ribosome)|GO:0006414(translational elongation)|GO:0022627(cytosolic small ribosomal subunit)	ENST00000230050		Ribosome	hsa03010
339	Homo sapiens protein phosphatase 1J (PP2C domain containing) (PPM1J), mRNA [NM_005167]	0.185699	937.991	2	1066.84	2	-0.0161617	937.991	2	927.542	2	0.303213	937.991	2	1157.38	2	A_23_P201939	NM_005167	PPM1J	NM_005167	hs|1p13.2	Hs.655231	333926	GO:0004722(protein serine/threonine phosphatase activity)|GO:0005515(protein binding)|GO:0006470(protein amino acid dephosphorylation)|GO:0016787(hydrolase activity)	ENST00000359994	NP1134207
340	Homo sapiens tripartite motif-containing 33 (TRIM33), transcript variant a, mRNA [NM_015906]	0.236275	1847.55	2	2176.32	2	0.209841	1847.55	2	2136.8	2	0.278526	1847.55	2	2240.99	2	A_33_P3257367	NM_015906	TRIM33	NM_015906	hs|1p13.2	Hs.26837	51592	GO:0003677(DNA binding)|GO:0005515(protein binding)|GO:0005622(intracellular)|GO:0005634(nucleus)|GO:0008270(zinc ion binding)|GO:0016481(negative regulation of transcription)|GO:0016567(protein ubiquitination)|GO:0016874(ligase activity)|GO:0017015(regulation of transforming growth factor beta receptor signaling pathway)|GO:0019941(modification-dependent protein catabolic process)|GO:0030514(neg…	ENST00000450349
341		0.185353	81.8362	2	93.0556	2	0.74406	81.8362	2	137.066	2	0.335894	81.8362	2	103.29	2	A_33_P3359846				hs|5q14.1
343	lincRNA:chr13:52490949-52502949 forward strand	-0.283005	646.723	2	531.527	2	0.0875044	646.723	2	687.163	2	-0.463729	646.723	2	468.945	2	A_19_P00808379	lincRNA:chr13:52490949-52502949_F			hs|13q21.1
347	Homo sapiens major histocompatibility complex, class II, DP beta 1 (HLA-DPB1), mRNA [NM_002121]	0.14812	1066.43	2	1181.74	2	0.208231	1066.43	2	1232.01	2	-0.129689	1066.43	2	974.746	2	A_23_P258769	NM_002121	HLA-DPB1	NM_002121	hs|6p21.32	Hs.485130	3115	GO:0002504(antigen processing and presentation of peptide or polysaccharide antigen via MHC class II)|GO:0005886(plasma membrane)|GO:0006955(immune response)|GO:0016020(membrane)|GO:0016021(integral to membrane)|GO:0042613(MHC class II protein complex)	ENST00000412406		Phagosome // Cell adhesion molecules (CAMs) // Antigen processing and presentation // Intestinal immune network for IgA production // Type I diabetes mellitus // Leishmaniasis // Toxoplasmosis // Staphylococcus aureus infection // Asthma // Autoimmune thyroid disease // Systemic lupus erythematosus // Allograft rejection // Graft-versus-host disease // Viral myocarditis	hsa04145 // hsa04514 // hsa04612 // hsa04672 // hsa04940 // hsa05140 // hsa05145 // hsa05150 // hsa05310 // hsa05320 // hsa05322 // hsa05330 // hsa05332 // hsa05416
348	Homo sapiens ras responsive element binding protein 1 (RREB1), transcript variant 1, mRNA [NM_001003699]	0.596559	76.3884	2	115.507	2	0.746843	76.3884	2	128.189	2	0.320137	76.3884	2	95.367	2	A_23_P59294	NM_001003699	RREB1	NM_001003699		Hs.298248	6239	GO:0003677(DNA binding)|GO:0005622(intracellular)|GO:0005634(nucleus)|GO:0005737(cytoplasm)|GO:0006355(regulation of transcription, DNA-dependent)|GO:0006366(transcription from RNA polymerase II promoter)|GO:0007265(Ras protein signal transduction)|GO:0007275(multicellular organismal development)|GO:0008270(zinc ion binding)|GO:0016563(transcription activator activity)|GO:0016607(nuclear speck)|G…	ENST00000274670
352		-0.417393	48.0428	2	35.9733	1	-0.463655	48.0428	2	34.8381	1	-1.44927	48.0428	2	17.5936	1	A_33_P3210880				hs|Xq21.1
353	Homo sapiens kinesin light chain 4 (KLC4), transcript variant 4, mRNA [NM_138343]	0.126673	204.656	2	223.438	2	-0.319827	204.656	2	163.963	2	-0.843893	204.656	2	114.022	2	A_23_P397308	NM_138343	KLC4	NM_138343	hs|6p21.1	Hs.655123	89953	GO:0003777(microtubule motor activity)|GO:0005515(protein binding)|GO:0005871(kinesin complex)|GO:0005874(microtubule)	ENST00000472792
354	Homo sapiens nuclear factor of activated T-cells, cytoplasmic, calcineurin-dependent 1 (NFATC1), transcript variant 3, mRNA [NM_172387]	0.457291	493.36	2	677.364	2	0.479184	493.36	2	687.722	2	0.562304	493.36	2	728.508	2	A_23_P300150	NM_172387	NFATC1	NM_172387		Hs.534074	4772	GO:0003700(transcription factor activity)|GO:0005528(FK506 binding)|GO:0005634(nucleus)|GO:0005737(cytoplasm)|GO:0006355(regulation of transcription, DNA-dependent)|GO:0006366(transcription from RNA polymerase II promoter)|GO:0007242(intracellular signaling cascade)|GO:0016563(transcription activator activity)	ENST00000318065		Wnt signaling pathway // Axon guidance // VEGF signaling pathway // Osteoclast differentiation // Natural killer cell mediated cytotoxicity // T cell receptor signaling pathway // B cell receptor signaling pathway	hsa04310 // hsa04360 // hsa04370 // hsa04380 // hsa04650 // hsa04660 // hsa04662
355	Homo sapiens neurexin 2 (NRXN2), transcript variant alpha-2, mRNA [NM_138732]	0.0362083	142.997	2	146.631	2	0.173268	142.997	2	161.244	2	0.472079	142.997	2	198.351	2	A_24_P261470	NM_138732	NRXN2	NM_138732	hs|11q13.1	Hs.372938	9379	GO:0005509(calcium ion binding)|GO:0005515(protein binding)|GO:0007155(cell adhesion)|GO:0016020(membrane)|GO:0016021(integral to membrane)	ENST00000409571		Cell adhesion molecules (CAMs)	hsa04514
356	Homo sapiens mitogen-activated protein kinase associated protein 1 (MAPKAP1), transcript variant 1, mRNA [NM_001006617]	-0.152696	190.318	2	171.204	2	-0.117783	190.318	2	175.398	2	-0.477447	190.318	2	136.696	2	A_23_P216894	NM_001006617	MAPKAP1	NM_001006617	hs|9q33.3	Hs.495138	79109	GO:0005575(cellular_component)|GO:0005634(nucleus)|GO:0005829(cytosol)|GO:0005886(plasma membrane)|GO:0008150(biological_process)|GO:0016023(cytoplasmic membrane-bounded vesicle)|GO:0017016(Ras GTPase binding)|GO:0019898(extrinsic to membrane)	ENST00000265960
358	Homo sapiens endothelin 1 (EDN1), mRNA [NM_001955]	-0.0431277	83.4228	2	80.9659	2	-0.235995	83.4228	2	70.8343	2	-1.41762	83.4228	2	31.2277	1	A_23_P214821	NM_001955	EDN1	NM_001955	hs|6p24.1	Hs.511899	1906	GO:0001516(prostaglandin biosynthetic process)|GO:0001569(patterning of blood vessels)|GO:0001666(response to hypoxia)|GO:0001701(in utero embryonic development)|GO:0003100(regulation of systemic arterial blood pressure by endothelin)|GO:0005179(hormone activity)|GO:0005576(extracellular region)|GO:0005615(extracellular space)|GO:0005737(cytoplasm)|GO:0006885(regulation of pH)|GO:0007205(activati…	ENST00000379375		Neuroactive ligand-receptor interaction // Vascular smooth muscle contraction // Melanogenesis // Hypertrophic cardiomyopathy (HCM)	hsa04080 // hsa04270 // hsa04916 // hsa05410
359	Homo sapiens receptor-associated protein of the synapse (RAPSN), transcript variant 2, mRNA [NM_032645]	0.40614	77.9156	2	103.249	2	0.45793	77.9156	2	107.022	2	0.497918	77.9156	2	110.03	2	A_23_P86801	NM_032645	RAPSN	NM_032645	hs|11p11.2	Hs.81218	5913	GO:0005515(protein binding)|GO:0005737(cytoplasm)|GO:0005794(Golgi apparatus)|GO:0005856(cytoskeleton)|GO:0005886(plasma membrane)|GO:0007268(synaptic transmission)|GO:0008270(zinc ion binding)|GO:0030054(cell junction)|GO:0031594(neuromuscular junction)|GO:0033130(acetylcholine receptor binding)|GO:0045211(postsynaptic membrane)|GO:0046872(metal ion binding)	ENST00000352508	NP091080
360	lincRNA:chr8:32772708-32913758 forward strand	0.277383	6235.41	2	7557.29	2	-0.302183	6235.41	2	5057.07	2	-0.217121	6235.41	2	5364.21	2	A_19_P00812901	lincRNA:chr8:32772708-32913758_F			hs|8p12
361	Homo sapiens translocase of inner mitochondrial membrane 8 homolog B (yeast) (TIMM8B), nuclear gene encoding mitochondrial protein, transcript variant 1, mRNA [NM_012459]	0.261368	171716	2	205821	2	-0.181695	171716	2	151396	2	-0.082954	171716	2	162121	2	A_23_P98382	NM_012459	TIMM8B	NM_012459	hs|11q23.1	Hs.530373	26521	GO:0005515(protein binding)|GO:0005739(mitochondrion)|GO:0005744(mitochondrial inner membrane presequence translocase complex)|GO:0007605(sensory perception of sound)|GO:0008270(zinc ion binding)|GO:0015031(protein transport)|GO:0016020(membrane)|GO:0042719(mitochondrial intermembrane space protein transporter complex)|GO:0045039(protein import into mitochondrial inner membrane)|GO:0046872(metal …	ENST00000280354
362	Sorting nexin-12 [Source:UniProtKB/Swiss-Prot;Acc:Q9UMY4] [ENST00000374274]	0.222345	15658	2	18267	2	0.0833808	15658	2	16589.6	2	0.119556	15658	2	17010.8	2	A_32_P112881	ENST00000374274	SNX12	AK025781	hs|Xq13.1	Hs.260750	29934	GO:0005515(protein binding)|GO:0007154(cell communication)|GO:0015031(protein transport)|GO:0035091(phosphoinositide binding)	ENST00000374274
365	Putative uncharacterized protein ENSP00000383356 [Source:UniProtKB/TrEMBL;Acc:A8MV45] [ENST00000400512]	0.713618	180.805	2	296.504	2	0.404783	180.805	2	239.366	2	0.79666	180.805	2	314.072	2	A_33_P3357653	ENST00000400512		XM_002344143	hs|18p11.21	Hs.664097			ENST00000400512
366	Homo sapiens myeloid leukemia factor 1 (MLF1), transcript variant 1, mRNA [NM_022443]	0.210252	847.706	2	980.703	2	0.0799333	847.706	2	896	2	0.146479	847.706	2	938.296	2	A_23_P419947	NM_022443	MLF1	NM_022443	hs|3q25.32	Hs.85195	4291	GO:0002318(myeloid progenitor cell differentiation)|GO:0003677(DNA binding)|GO:0005634(nucleus)|GO:0005737(cytoplasm)|GO:0006350(transcription)|GO:0007049(cell cycle)|GO:0007050(cell cycle arrest)|GO:0007275(multicellular organismal development)|GO:0019904(protein domain specific binding)|GO:0030154(cell differentiation)	ENST00000487838
367	lincRNA:chr19:11762275-11767738 reverse strand	1.20845	101.487	2	234.526	2	0.7884	101.487	2	175.284	2	0.66715	101.487	2	161.155	2	A_19_P00809088	lincRNA:chr19:11762275-11767738_R			hs|19p13.2
368	Homo sapiens protein disulfide isomerase family A, member 4 (PDIA4), mRNA [NM_004911]	0.207051	4255.06	2	4911.72	2	0.0106202	4255.06	2	4286.5	2	-0.0937577	4255.06	2	3987.32	2	A_23_P42802	NM_004911	PDIA4	NM_004911	hs|7q36.1	Hs.93659	9601	GO:0003756(protein disulfide isomerase activity)|GO:0005515(protein binding)|GO:0005783(endoplasmic reticulum)|GO:0005788(endoplasmic reticulum lumen)|GO:0009306(protein secretion)|GO:0016853(isomerase activity)|GO:0042470(melanosome)|GO:0045454(cell redox homeostasis)	ENST00000286091		Protein processing in endoplasmic reticulum // Vibrio cholerae infection	hsa04141 // hsa05110
369	Homo sapiens NYN domain and retroviral integrase containing (NYNRIN), mRNA [NM_025081]	-0.443583	100.463	2	73.8712	2	-0.000517636	100.463	2	100.427	2	-0.829909	100.463	2	56.517	2	A_33_P3375451	NM_025081	NYNRIN	NM_025081	hs|14q12	Hs.288348	57523	GO:0003677(DNA binding)|GO:0015074(DNA integration)|GO:0016020(membrane)|GO:0016021(integral to membrane)	ENST00000206466
371	Homo sapiens transient receptor potential cation channel, subfamily M, member 3 (TRPM3), transcript variant 7, mRNA [NM_206948]	-1.08959	70.7793	2	33.2588	1	-0.602665	70.7793	2	46.6107	2	-1.41378	70.7793	2	26.5655	1	A_24_P392632	NM_206948	TRPM3	NM_206948	hs|9q21.13	Hs.47288	80036	GO:0005262(calcium channel activity)|GO:0005509(calcium ion binding)|GO:0006812(cation transport)|GO:0006816(calcium ion transport)|GO:0016020(membrane)|GO:0016021(integral to membrane)|GO:0055085(transmembrane transport)	ENST00000377097	NP1456723
372	Homo sapiens hepatoma derived growth factor-like 1 (HDGFL1), mRNA [NM_138574]	0.376775	976.845	2	1268.37	2	0.238007	976.845	2	1152.05	2	0.189959	976.845	2	1114.32	2	A_33_P3366456	NM_138574	HDGFL1	NM_138574	hs|6p22.3	Hs.629246	154150		ENST00000230012
374	Homo sapiens matrilin 3 (MATN3), mRNA [NM_002381]	-0.102073	71.0748	2	66.2199	2	0.165775	71.0748	2	79.7295	2	-0.793592	71.0748	2	41.0035	1	A_33_P3420466	NM_002381	MATN3	NM_002381	hs|2p24.1	Hs.656199	4148	GO:0001501(skeletal system development)|GO:0005201(extracellular matrix structural constituent)|GO:0005515(protein binding)|GO:0005576(extracellular region)|GO:0005578(proteinaceous extracellular matrix)	ENST00000254354
375	lincRNA:chr6:42725472-42759772 forward strand	-0.0414145	95.3981	2	92.6985	2	0.420008	95.3981	2	127.636	2	0.669771	95.3981	2	151.761	2	A_19_P00326821	lincRNA:chr6:42725472-42759772_F			hs|6p21.1
376	Homo sapiens hypoxia inducible factor 3, alpha subunit (HIF3A), transcript variant 2, mRNA [NM_022462]	0.329282	149.629	2	187.992	2	0.102722	149.629	2	160.671	2	0.456649	149.629	2	205.344	2	A_23_P142187	NM_022462	HIF3A	NM_022462	hs|19q13.2	Hs.420830	64344	GO:0001666(response to hypoxia)|GO:0003700(transcription factor activity)|GO:0004871(signal transducer activity)|GO:0005634(nucleus)|GO:0005737(cytoplasm)|GO:0006355(regulation of transcription, DNA-dependent)|GO:0006366(transcription from RNA polymerase II promoter)|GO:0007165(signal transduction)	ENST00000339613
377	Homo sapiens cullin 3 (CUL3), mRNA [NM_003590]	-0.112554	16704.3	2	15450.6	2	-0.041269	16704.3	2	16233.2	2	-0.181159	16704.3	2	14733.1	2	A_33_P3321150	NM_003590	CUL3	NM_003590	hs|2q36.2	Hs.372286	8452	GO:0000082(G1/S transition of mitotic cell cycle)|GO:0000902(cell morphogenesis)|GO:0001701(in utero embryonic development)|GO:0001831(trophectodermal cellular morphogenesis)|GO:0005634(nucleus)|GO:0005794(Golgi apparatus)|GO:0006511(ubiquitin-dependent protein catabolic process)|GO:0007050(cell cycle arrest)|GO:0007369(gastrulation)|GO:0008054(cyclin catabolic process)|GO:0008284(positive regula…	ENST00000409777		Ubiquitin mediated proteolysis	hsa04120
378	Homo sapiens butyrophilin, subfamily 1, member A1 (BTN1A1), mRNA [NM_001732]	1.0464	13.9546	1	28.8213	1	-0.420545	13.9546	1	10.426	1	0.663545	13.9546	1	22.1036	1	A_33_P3370959	NM_001732	BTN1A1	NM_001732	hs|6p22.1	Hs.153058	696	GO:0004872(receptor activity)|GO:0005576(extracellular region)|GO:0005887(integral to plasma membrane)|GO:0016020(membrane)	ENST00000244513	NP1466311
379	Homo sapiens PCTAIRE protein kinase 1 (PCTK1), transcript variant 1, mRNA [NM_006201]	-0.13216	67281.9	2	61392.3	2	-0.0630057	67281.9	2	64406.8	2	0.103999	67281.9	2	72311.1	2	A_33_P3341239	NM_006201	PCTK1	NM_006201	hs|Xp11.3	Hs.496068	5127	GO:0000166(nucleotide binding)|GO:0004693(cyclin-dependent protein kinase activity)|GO:0005515(protein binding)|GO:0005524(ATP binding)|GO:0006468(protein amino acid phosphorylation)|GO:0016740(transferase activity)	ENST00000457458
381	Homo sapiens chromosome 21 open reading frame 130 (C21orf130), non-coding RNA [NR_024100]	0.398365	48.6231	2	64.0859	2	0.828954	48.6231	2	86.3739	2	-1.96038	48.6231	2	12.4942	1	A_33_P3416612	NR_024100	C21orf130	NR_024100	hs|21q22.3	Hs.106234	284835
383		-0.122361	45.6586	2	41.9458	1	0.0519558	45.6586	2	47.3329	2	-0.0911967	45.6586	2	42.8617	1	A_33_P3345001				hs|2p13.1
387	PREDICTED: Homo sapiens similar to hCG1778032 (LOC100130711), mRNA [XM_001720669]	0.33626	11114.5	2	14031.9	2	0.144292	11114.5	2	12283.6	2	0.051201	11114.5	2	11516.1	2	A_33_P3250750	XM_001720669	LOC100130711	XM_001720669	hs|12q24.31	Hs.719173	100130711
388	Homo sapiens lamin B receptor (LBR), transcript variant 1, mRNA [NM_002296]	-0.198332	31176.7	2	27172.3	2	-0.0805137	31176.7	2	29484.5	2	-0.251896	31176.7	2	26182	2	A_23_P200493	NM_002296	LBR	NM_002296	hs|1q42.13	Hs.435166	3930	GO:0003677(DNA binding)|GO:0004872(receptor activity)|GO:0005521(lamin binding)|GO:0005634(nucleus)|GO:0005639(integral to nuclear inner membrane)|GO:0005643(nuclear pore)|GO:0016020(membrane)|GO:0016021(integral to membrane)|GO:0050613(delta14-sterol reductase activity)	ENST00000338179
389	Homo sapiens KIAA0564 (KIAA0564), transcript variant 2, mRNA [NM_001009814]	-0.025058	215.117	2	211.413	2	0.550951	215.117	2	315.157	2	0.716684	215.117	2	353.523	2	A_24_P109351	NM_001009814	KIAA0564	NM_001009814	hs|13q14.11	Hs.368282	23078	GO:0000166(nucleotide binding)|GO:0005524(ATP binding)|GO:0005576(extracellular region)|GO:0016887(ATPase activity)	ENST00000281496
395	lincRNA:chr12:1612439-1613590 forward strand	0.19503	77.5453	2	88.7698	2	0.809172	77.5453	2	135.875	2	0.461567	77.5453	2	106.783	2	A_19_P00320927	lincRNA:chr12:1612439-1613590_F			hs|12p13.33
398	PREDICTED: Homo sapiens hypothetical protein LOC100288921 (LOC100288921), mRNA [XM_002342042]	2.32929	6.52437	1	32.7888	1	1.42759	6.52437	1	17.5503	1	0.996942	6.52437	1	13.0211	1	A_33_P3328903	XM_002342042	LOC100288921	XM_002342042	hs|1p36.13	Hs.722379	100288921
400	Homo sapiens cDNA: FLJ21659 fis, clone COL08743 [AK025312]	0.135023	407.475	2	447.453	2	0.370172	407.475	2	526.664	2	0.379033	407.475	2	529.909	2	A_33_P3457052	AK025312	LOC221272	AK025312	hs|6q21	Hs.586272	221272
402	lincRNA:chr6:41014072-41020197 reverse strand	0.855022	189.736	2	343.192	2	0.459512	189.736	2	260.902	2	0.406221	189.736	2	251.44	2	A_19_P00811611	lincRNA:chr6:41014072-41020197_R			hs|6p21.1
404	Homo sapiens mediator complex subunit 1 (MED1), mRNA [NM_004774]	-0.0140162	558.955	2	553.551	2	-0.22931	558.955	2	476.812	2	-0.158405	558.955	2	500.832	2	A_33_P3210423	NM_004774	MED1	NM_004774	hs|17q21.2	Hs.643754	5469	GO:0001889(liver development)|GO:0001892(embryonic placenta development)|GO:0003677(DNA binding)|GO:0003682(chromatin binding)|GO:0004872(receptor activity)|GO:0005515(protein binding)|GO:0005634(nucleus)|GO:0006260(DNA replication)|GO:0006367(transcription initiation from RNA polymerase II promoter)|GO:0006590(thyroid hormone generation)|GO:0007275(multicellular organismal development)|GO:000742…	ENST00000394287
405	Homo sapiens centromere protein Q (CENPQ), mRNA [NM_018132]	-0.290655	3670.92	2	3001.09	2	-0.454873	3670.92	2	2678.21	2	-0.463794	3670.92	2	2661.7	2	A_23_P70328	NM_018132	CENPQ	NM_018132	hs|6p12.3	Hs.88663	55166	GO:0000775(chromosome, centromeric region)|GO:0005634(nucleus)|GO:0005694(chromosome)	ENST00000335783
406	Homo sapiens olfactory receptor, family 10, subfamily C, member 1 (OR10C1), mRNA [NM_013941]	0.246381	89.0386	2	105.62	2	0.222058	89.0386	2	103.854	2	0.790577	89.0386	2	154.016	2	A_24_P60680	NM_013941	OR10C1	NM_013941	hs|6p22.1	Hs.631997	442194	GO:0004872(receptor activity)|GO:0004984(olfactory receptor activity)|GO:0005886(plasma membrane)|GO:0007165(signal transduction)|GO:0007186(G-protein coupled receptor protein signaling pathway)|GO:0007608(sensory perception of smell)|GO:0016021(integral to membrane)|GO:0050896(response to stimulus)	ENST00000383553		Olfactory transduction	hsa04740
407	Homo sapiens zinc finger protein 45 (ZNF45), mRNA [NM_003425]	0.0192601	48.151	2	48.7981	1	1.09959	48.151	2	103.184	2	-0.395228	48.151	2	36.6125	1	A_24_P68415	NM_003425	ZNF45	NM_003425	hs|19q13.2	Hs.381285	7596	GO:0003700(transcription factor activity)|GO:0005622(intracellular)|GO:0005634(nucleus)|GO:0006355(regulation of transcription, DNA-dependent)|GO:0007275(multicellular organismal development)|GO:0008270(zinc ion binding)|GO:0046872(metal ion binding)	ENST00000328762
408	Homo sapiens protein phosphatase 2 (formerly 2A), regulatory subunit B, alpha isoform (PPP2R2A), mRNA [NM_002717]	-0.0226391	3945.58	2	3884.15	2	-0.257961	3945.58	2	3299.57	2	-0.342937	3945.58	2	3110.83	2	A_23_P123539	NM_002717	PPP2R2A	NM_002717	hs|8p21.2	Hs.146339	5520	GO:0000159(protein phosphatase type 2A complex)|GO:0004722(protein serine/threonine phosphatase activity)|GO:0005515(protein binding)|GO:0006470(protein amino acid dephosphorylation)|GO:0007165(signal transduction)|GO:0008601(protein phosphatase type 2A regulator activity)	ENST00000380737		mRNA surveillance pathway // Tight junction // Chagas disease (American trypanosomiasis) // Hepatitis C	hsa03015 // hsa04530 // hsa05142 // hsa05160
410	PREDICTED: Homo sapiens hypothetical LOC728052 (LOC728052), mRNA [XM_001717850]	1.69665	12.8225	1	41.5638	1	0.416052	12.8225	1	17.1087	1	1.13794	12.8225	1	28.218	1	A_33_P3399480	XM_001717850	LOC728052	XM_001717850	hs|6q12	Hs.535825	728052
411	Homo sapiens LATS, large tumor suppressor, homolog 2 (Drosophila) (LATS2), mRNA [NM_014572]	0.164092	83.6097	2	93.6813	2	0.566285	83.6097	2	123.801	2	-0.0891426	83.6097	2	78.5999	2	A_24_P70002	NM_014572	LATS2	NM_014572	hs|13q12.11	Hs.78960	26524	GO:0000082(G1/S transition of mitotic cell cycle)|GO:0000166(nucleotide binding)|GO:0000287(magnesium ion binding)|GO:0000922(spindle pole)|GO:0004674(protein serine/threonine kinase activity)|GO:0005524(ATP binding)|GO:0005634(nucleus)|GO:0005737(cytoplasm)|GO:0005813(centrosome)|GO:0006468(protein amino acid phosphorylation)|GO:0007049(cell cycle)|GO:0007067(mitosis)|GO:0007243(protein kinase c…	ENST00000382592
412	Homo sapiens caveolin 1, caveolae protein, 22kDa (CAV1), mRNA [NM_001753]	0.100112	206.268	2	221.09	2	0.321864	206.268	2	257.824	2	0.0609219	206.268	2	215.165	2	A_23_P134454	NM_001753	CAV1	NM_001753	hs|7q31.2	Hs.74034	857	GO:0000139(Golgi membrane)|GO:0000188(inactivation of MAPK activity)|GO:0000299(integral to membrane of membrane fraction)|GO:0001570(vasculogenesis)|GO:0001666(response to hypoxia)|GO:0001937(negative regulation of endothelial cell proliferation)|GO:0001960(negative regulation of cytokine-mediated signaling pathway)|GO:0005622(intracellular)|GO:0005625(soluble fraction)|GO:0005737(cytoplasm)|GO:…	ENST00000341049	NP1154468	Endocytosis // Focal adhesion // Bacterial invasion of epithelial cells // Viral myocarditis	hsa04144 // hsa04510 // hsa05100 // hsa05416
413	lincRNA:chr1:201509727-201545677 forward strand	0.676657	1076.62	2	1720.9	2	0.278244	1076.62	2	1305.63	2	0.432962	1076.62	2	1453.44	2	A_19_P00331252	lincRNA:chr1:201509727-201545677_F			hs|1q32.1
414	Homo sapiens coiled-coil domain containing 124 (CCDC124), transcript variant 1, mRNA [NM_138442]	0.10674	11492.8	2	12375.4	2	0.0247192	11492.8	2	11691.4	2	0.0182924	11492.8	2	11639.5	2	A_33_P3417141	NM_138442	CCDC124	NM_138442	hs|19p13.11	Hs.100043	115098		ENST00000445755
415	Homo sapiens WD repeat domain 53 (WDR53), mRNA [NM_182627]	-0.259915	840.153	2	701.643	2	-0.197256	840.153	2	732.788	2	-0.324911	840.153	2	670.734	2	A_23_P110076	NM_182627	WDR53	NM_182627	hs|3q29	Hs.385865	348793		ENST00000433160
417	Homo sapiens family with sequence similarity 134, member A (FAM134A), mRNA [NM_024293]	-0.372138	1780.52	2	1375.7	2	-0.497078	1780.52	2	1261.57	2	-0.753677	1780.52	2	1056.01	2	A_23_P142688	NM_024293	FAM134A	NM_024293	hs|2q35	Hs.516707	79137	GO:0016020(membrane)|GO:0016021(integral to membrane)	ENST00000273048
418	lincRNA:chr15:49385833-49411758 forward strand	0.356509	91.0864	2	116.62	2	0.573818	91.0864	2	135.578	2	0.471297	91.0864	2	126.278	2	A_19_P00813091	lincRNA:chr15:49385833-49411758_F			hs|15q21.2
419	Homo sapiens tubulin tyrosine ligase-like family, member 7 (TTLL7), mRNA [NM_024686]	-0.0381744	198.347	2	193.168	2	-0.104542	198.347	2	184.483	2	-0.467578	198.347	2	143.44	2	A_33_P3348164	NM_024686	TTLL7	NM_024686	hs|1p31.1	Hs.445826	79739	GO:0004835(tubulin-tyrosine ligase activity)|GO:0005929(cilium)|GO:0005932(microtubule basal body)|GO:0006464(protein modification process)|GO:0007275(multicellular organismal development)|GO:0007399(nervous system development)|GO:0016874(ligase activity)|GO:0030154(cell differentiation)|GO:0030425(dendrite)|GO:0043204(perikaryon)	ENST00000370697	NP600893
422	Homo sapiens family with sequence similarity 183, member A (FAM183A), mRNA [NM_001101376]	0.170237	219.693	2	247.208	2	0.567083	219.693	2	325.481	2	0.268153	219.693	2	264.569	2	A_33_P3244643	NM_001101376	FAM183A	NM_001101376	hs|1p34.2	Hs.657614	440585		ENST00000409706
423	Homo sapiens disrupted in renal carcinoma 1 (DIRC1), mRNA [NM_052952]	-0.268315	11809.8	2	9805.56	2	0.289734	11809.8	2	14436.5	2	0.252717	11809.8	2	14070.8	2	A_23_P131139	NM_052952	DIRC1	NM_052952	hs|2q32.2	Hs.470892	116093		ENST00000308100
424	lincRNA:chr2:62814221-62825121 reverse strand	-0.213183	67.4304	2	58.1676	2	-0.593775	67.4304	2	44.6798	2	-0.532051	67.4304	2	46.6329	1	A_19_P00803908	lincRNA:chr2:62814221-62825121_R			hs|2p15
425	Homo sapiens ankyrin repeat domain 2 (stretch responsive muscle) (ANKRD2), transcript variant 1, mRNA [NM_020349]	-0.343723	40.6301	2	32.0167	1	0.463112	40.6301	2	56.0091	2	0.0745138	40.6301	2	42.7837	1	A_33_P3278362	NM_020349	ANKRD2	NM_020349	hs|10q24.1	Hs.73708	26287	GO:0006936(muscle contraction)|GO:0007517(muscle organ development)|GO:0008307(structural constituent of muscle)|GO:0031674(I band)	ENST00000307518	NP373377
426	Homo sapiens PDZ domain containing 2 (PDZD2), mRNA [NM_178140]	0.74271	19.3037	1	32.3012	1	0.816195	19.3037	1	33.9891	1	0.766575	19.3037	1	32.8399	1	A_23_P7402	NM_178140	PDZD2	NM_178140	hs|5p13.3	Hs.481819	23037	GO:0005515(protein binding)|GO:0005576(extracellular region)|GO:0005634(nucleus)|GO:0005737(cytoplasm)|GO:0005783(endoplasmic reticulum)|GO:0005911(cell-cell junction)|GO:0007155(cell adhesion)	ENST00000438447
427	Homo sapiens TBC1 domain family, member 3B (TBC1D3B), mRNA [NM_001001417]	-0.25312	30.5547	1	25.6378	1	-0.155838	30.5547	1	27.4262	1	-0.307265	30.5547	1	24.6935	1	A_33_P3388376	NM_001001417	TBC1D3B	NM_001001417	hs|17q23.2	Hs.454713	414059	GO:0005096(GTPase activator activity)|GO:0005097(Rab GTPase activator activity)|GO:0005622(intracellular)|GO:0032313(regulation of Rab GTPase activity)	ENST00000407042	NP1083288
428	Nuclear pore complex protein Nup160 (Nucleoporin Nup160)(160 kDa nucleoporin) [Source:UniProtKB/Swiss-Prot;Acc:Q12769] [ENST00000263764]	0.060941	605.843	2	631.983	2	-0.235495	605.843	2	514.599	2	-0.10228	605.843	2	564.379	2	A_33_P3311160	ENST00000263764			hs|11p11.2				ENST00000263764
430	lincRNA:chr22:45530170-45530620 reverse strand	0.0436923	666.52	2	687.015	2	-0.018398	666.52	2	658.074	2	0.45236	666.52	2	911.984	2	A_19_P00316333	lincRNA:chr22:45530170-45530620_R			hs|22q13.31
431	Homo sapiens EPH receptor A2 (EPHA2), mRNA [NM_004431]	-0.236656	99.3091	2	84.2846	2	-0.200541	99.3091	2	86.4211	2	-0.310531	99.3091	2	80.0774	2	A_23_P149281	NM_004431	EPHA2	NM_004431		Hs.171596	1969	GO:0000166(nucleotide binding)|GO:0004872(receptor activity)|GO:0005003(ephrin receptor activity)|GO:0005515(protein binding)|GO:0005524(ATP binding)|GO:0005887(integral to plasma membrane)|GO:0006468(protein amino acid phosphorylation)|GO:0007165(signal transduction)|GO:0007275(multicellular organismal development)|GO:0016020(membrane)|GO:0016740(transferase activity)|GO:0030182(neuron different…	ENST00000407976		Axon guidance	hsa04360
432	Homo sapiens endosulfine alpha (ENSA), transcript variant 8, mRNA [NM_207168]	0.227292	1518.2	2	1777.26	2	-0.217211	1518.2	2	1306	2	0.0527889	1518.2	2	1574.78	2	A_33_P3377209	NM_207168	ENSA	NM_207168	hs|1q21.3	Hs.632456	2029	GO:0005102(receptor binding)|GO:0005737(cytoplasm)|GO:0006810(transport)|GO:0007584(response to nutrient)|GO:0008200(ion channel inhibitor activity)	ENST00000362052
436	lincRNA:chr4:15657202-15695627 reverse strand	-0.00190905	2959.23	2	2955.32	2	0.158532	2959.23	2	3302.95	2	0.094807	2959.23	2	3160.23	2	A_19_P00801354	lincRNA:chr4:15657202-15695627_R			hs|4p15.32
438	lincRNA:chr8:129111619-129113378 forward strand	0.434792	663.305	2	896.601	2	0.63196	663.305	2	1027.9	2	0.546522	663.305	2	968.798	2	A_19_P00316753	lincRNA:chr8:129111619-129113378_F			hs|8q24.21
439	Homo sapiens renin (REN), mRNA [NM_000537]	0.397936	31.1496	1	41.0433	1	0.159166	31.1496	1	34.7829	1	0.599655	31.1496	1	47.2026	1	A_23_P34637	NM_000537	REN	NM_000537	hs|1q32.1	Hs.3210	5972	GO:0001822(kidney development)|GO:0002003(angiotensin maturation)|GO:0002016(regulation of blood volume by renin-angiotensin)|GO:0004190(aspartic-type endopeptidase activity)|GO:0005159(insulin-like growth factor receptor binding)|GO:0005576(extracellular region)|GO:0005615(extracellular space)|GO:0006508(proteolysis)|GO:0008217(regulation of blood pressure)|GO:0008233(peptidase activity)|GO:0009…	ENST00000272190		Renin-angiotensin system	hsa04614
443	Homo sapiens chromosome 21 open reading frame 58 (C21orf58), mRNA [NM_058180]	-0.036802	473.044	2	461.13	2	0.123935	473.044	2	515.478	2	0.200766	473.044	2	543.674	2	A_33_P3308833	NM_058180	C21orf58	NM_058180		Hs.236572	54058		ENST00000310126
445	Homo sapiens ubiquitin-conjugating enzyme E2C (UBE2C), transcript variant 6, mRNA [NM_181803]	-0.152889	22530.4	2	20264.9	2	-0.121781	22530.4	2	20706.6	2	-0.248166	22530.4	2	18969.8	2	A_24_P297539	NM_181803	UBE2C	NM_181803	hs|20q13.12	Hs.93002	11065	GO:0000166(nucleotide binding)|GO:0004842(ubiquitin-protein ligase activity)|GO:0005524(ATP binding)|GO:0005654(nucleoplasm)|GO:0005829(cytosol)|GO:0006511(ubiquitin-dependent protein catabolic process)|GO:0007049(cell cycle)|GO:0007051(spindle organization)|GO:0007067(mitosis)|GO:0008054(cyclin catabolic process)|GO:0016567(protein ubiquitination)|GO:0016874(ligase activity)|GO:0031145(anaphase-…	ENST00000372579		Ubiquitin mediated proteolysis	hsa04120
446	Homo sapiens ZW10 interactor (ZWINT), transcript variant 2, mRNA [NM_032997]	0.0477416	4140.84	2	4280.16	2	0.000206746	4140.84	2	4141.43	2	0.0684947	4140.84	2	4342.17	2	A_33_P3212994	NM_032997	ZWINT	NM_032997	hs|10q21.1	Hs.591363	11130	GO:0000070(mitotic sister chromatid segregation)|GO:0000777(condensed chromosome kinetochore)|GO:0005634(nucleus)|GO:0007049(cell cycle)|GO:0007051(spindle organization)|GO:0007093(mitotic cell cycle checkpoint)|GO:0047485(protein N-terminus binding)|GO:0048015(phosphoinositide-mediated signaling)|GO:0051301(cell division)|GO:0051649(establishment of localization in cell)	ENST00000318387
448	Homo sapiens myosin XIX (MYO19), transcript variant 3, mRNA [NM_001033580]	0.0330183	3335.61	2	3412.83	2	0.147864	3335.61	2	3695.61	2	0.4535	3335.61	2	4567.64	2	A_23_P100868	NM_001033580	MYO19	NM_001033580	hs|17q12	Hs.302051	80179	GO:0000166(nucleotide binding)|GO:0003774(motor activity)|GO:0003779(actin binding)|GO:0005524(ATP binding)|GO:0005737(cytoplasm)|GO:0016459(myosin complex)
450	Homo sapiens olfactory receptor, family 1, subfamily K, member 1 (OR1K1), mRNA [NM_080859]	1.5109	24.1101	1	68.7109	2	1.51315	24.1101	1	68.8182	2	1.59017	24.1101	1	72.5918	2	A_33_P3338382	NM_080859	OR1K1	NM_080859	hs|9q33.2	Hs.632681	392392	GO:0004872(receptor activity)|GO:0004984(olfactory receptor activity)|GO:0005886(plasma membrane)|GO:0007165(signal transduction)|GO:0007186(G-protein coupled receptor protein signaling pathway)|GO:0007608(sensory perception of smell)|GO:0016021(integral to membrane)|GO:0050896(response to stimulus)	ENST00000277309		Olfactory transduction	hsa04740
451	Homo sapiens solute carrier family 27 (fatty acid transporter), member 1 (SLC27A1), mRNA [NM_198580]	-0.344474	1754.5	2	1381.84	2	0.129394	1754.5	2	1919.13	2	0.152447	1754.5	2	1950.05	2	A_24_P382489	NM_198580	SLC27A1	NM_198580	hs|19p13.11	Hs.363138	376497	GO:0000166(nucleotide binding)|GO:0005737(cytoplasm)|GO:0005792(microsome)|GO:0005886(plasma membrane)|GO:0005901(caveola)|GO:0006629(lipid metabolic process)|GO:0006631(fatty acid metabolic process)|GO:0006869(lipid transport)|GO:0008152(metabolic process)|GO:0016021(integral to membrane)|GO:0016874(ligase activity)	ENST00000441848	NP390220	PPAR signaling pathway	hsa03320
452	Homo sapiens ribosomal protein S6 kinase, 90kDa, polypeptide 2 (RPS6KA2), transcript variant 1, mRNA [NM_021135]	-0.737068	60.6439	2	36.3838	1	0.139905	60.6439	2	66.8195	2	-0.757226	60.6439	2	35.8789	1	A_33_P3399935	NM_021135	RPS6KA2	NM_021135	hs|6q27	Hs.719131	6196	GO:0000166(nucleotide binding)|GO:0000287(magnesium ion binding)|GO:0004674(protein serine/threonine kinase activity)|GO:0005524(ATP binding)|GO:0005634(nucleus)|GO:0005654(nucleoplasm)|GO:0006468(protein amino acid phosphorylation)|GO:0007243(protein kinase cascade)|GO:0016740(transferase activity)	ENST00000405189		MAPK signaling pathway // Oocyte meiosis // mTOR signaling pathway // Long-term potentiation // Neurotrophin signaling pathway // Progesterone-mediated oocyte maturation	hsa04010 // hsa04114 // hsa04150 // hsa04720 // hsa04722 // hsa04914
453	Homo sapiens secreted protein, acidic, cysteine-rich (osteonectin) (SPARC), mRNA [NM_003118]	0.477913	224.063	2	312.059	2	0.215794	224.063	2	260.214	2	0.381574	224.063	2	291.901	2	A_33_P3382924	NM_003118	SPARC	NM_003118	hs|5q33.1	Hs.111779	6678	GO:0001503(ossification)|GO:0005507(copper ion binding)|GO:0005509(calcium ion binding)|GO:0005518(collagen binding)|GO:0005576(extracellular region)|GO:0005604(basement membrane)|GO:0007165(signal transduction)|GO:0031093(platelet alpha granule lumen)|GO:0042127(regulation of cell proliferation)|GO:0050840(extracellular matrix binding)	ENST00000231061
454	lincRNA:chr17:75085302-75089840 forward strand	0.339835	884.157	2	1119	2	0.182997	884.157	2	1003.73	2	0.456672	884.157	2	1213.39	2	A_19_P00320158	lincRNA:chr17:75085302-75089840_F			hs|17q25.3
455	Homo sapiens mediator complex subunit 9 (MED9), mRNA [NM_018019]	-0.104503	4685.92	2	4358.49	2	-0.152042	4685.92	2	4217.21	2	-0.315606	4685.92	2	3765.2	2	A_23_P66402	NM_018019	MED9	NM_018019	hs|17p11.2	Hs.244595	55090	GO:0005515(protein binding)|GO:0005634(nucleus)|GO:0006357(regulation of transcription from RNA polymerase II promoter)|GO:0016455(RNA polymerase II transcription mediator activity)|GO:0016592(mediator complex)|GO:0045449(regulation of transcription)	ENST00000268711
456	Homo sapiens hCG1645727 (LOC390594), mRNA [NM_001101362]	0.496167	1538.96	2	2170.64	2	0.370562	1538.96	2	1989.65	2	0.438079	1538.96	2	2084.98	2	A_33_P3306192	NM_001101362	hCG_1645727	NM_001101362	hs|15q23	Hs.705349	390594		ENST00000432196
457	60 kDa lysophospholipase (EC 3.1.1.5) [Includes L-asparaginase(EC 3.5.1.1)(L-asparagine amidohydrolase);Platelet-activating factor acetylhydrolase(PAF acetylhydrolase)(EC 3.1.1.47)] [Source:UniProtKB/Swiss-Prot;Acc:Q86U10] [ENST00000299234]	0.374668	827.87	2	1073.37	2	0.256095	827.87	2	988.676	2	0.213695	827.87	2	960.043	2	A_33_P3346508	ENST00000299234			hs|14q32.33				ENST00000299234
459	Homo sapiens chondroitin sulfate N-acetylgalactosaminyltransferase 2 (CSGALNACT2), mRNA [NM_018590]	0.0515246	200.625	2	207.92	2	0.06176	200.625	2	209.4	2	0.0580341	200.625	2	208.86	2	A_23_P149892	NM_018590	CSGALNACT2	NM_018590	hs|10q11.21	Hs.657569	55454	GO:0005515(protein binding)|GO:0005794(Golgi apparatus)|GO:0016020(membrane)|GO:0016021(integral to membrane)|GO:0016740(transferase activity)|GO:0030173(integral to Golgi membrane)|GO:0032580(Golgi cisterna membrane)|GO:0046872(metal ion binding)|GO:0047237(glucuronylgalactosylproteoglycan 4-beta-N-acetylgalactosaminyltransferase activity)|GO:0050652(dermatan sulfate proteoglycan biosynthetic pr…	ENST00000374466	NP843902	Glycosaminoglycan biosynthesis - chondroitin sulfate // Metabolic pathways	hsa00532 // hsa01100
460	Homo sapiens vacuolar protein sorting 72 homolog (S. cerevisiae) (VPS72), mRNA [NM_005997]	0.107074	9486.59	2	10217.5	2	0.0712297	9486.59	2	9966.72	2	0.171336	9486.59	2	10682.9	2	A_23_P115215	NM_005997	VPS72	NM_005997	hs|1q21.3	Hs.2430	6944	GO:0000122(negative regulation of transcription from RNA polymerase II promoter)|GO:0003700(transcription factor activity)|GO:0003702(RNA polymerase II transcription factor activity)|GO:0005634(nucleus)|GO:0016568(chromatin modification)|GO:0043234(protein complex)|GO:0045449(regulation of transcription)	ENST00000354473
461	Homo sapiens mitochondrial ribosomal protein S25 (MRPS25), nuclear gene encoding mitochondrial protein, mRNA [NM_022497]	-0.153849	2040.72	2	1834.3	2	0.000441978	2040.72	2	2041.34	2	0.139887	2040.72	2	2248.5	2	A_33_P3266444	NM_022497	MRPS25	NM_022497	hs|3p24.3	Hs.715617	64432	GO:0003735(structural constituent of ribosome)|GO:0005515(protein binding)|GO:0005739(mitochondrion)|GO:0005763(mitochondrial small ribosomal subunit)|GO:0005840(ribosome)|GO:0006412(translation)	ENST00000253686
462	Homo sapiens ADAM metallopeptidase domain 28 (ADAM28), transcript variant 3, mRNA [NM_021777]	1.7692	9.56927	1	32.6182	1	0.310738	9.56927	1	11.8692	1	1.36855	9.56927	1	24.7089	1	A_33_P3380652	NM_021777	ADAM28	NM_021777	hs|8p21.2	Hs.174030	10863	GO:0004222(metalloendopeptidase activity)|GO:0005576(extracellular region)|GO:0005886(plasma membrane)|GO:0006508(proteolysis)|GO:0007283(spermatogenesis)|GO:0008233(peptidase activity)|GO:0008270(zinc ion binding)|GO:0016021(integral to membrane)|GO:0046872(metal ion binding)	ENST00000437154
463	Homo sapiens BRCA1 associated RING domain 1 (BARD1), mRNA [NM_000465]	-0.173481	1594.07	2	1413.46	2	-0.0234532	1594.07	2	1568.37	2	-0.00223721	1594.07	2	1591.6	2	A_23_P67771	NM_000465	BARD1	NM_000465	hs|2q35	Hs.591642	580	GO:0000151(ubiquitin ligase complex)|GO:0001894(tissue homeostasis)|GO:0003723(RNA binding)|GO:0004842(ubiquitin-protein ligase activity)|GO:0005515(protein binding)|GO:0005622(intracellular)|GO:0005634(nucleus)|GO:0005737(cytoplasm)|GO:0006281(DNA repair)|GO:0006974(response to DNA damage stimulus)|GO:0007050(cell cycle arrest)|GO:0008270(zinc ion binding)|GO:0016567(protein ubiquitination)|GO:0…	ENST00000455743
469	Homo sapiens RNA binding motif protein 15 (RBM15), mRNA [NM_022768]	0.131443	625.686	2	685.369	2	0.109499	625.686	2	675.023	2	0.278959	625.686	2	759.157	2	A_23_P34877	NM_022768	RBM15	NM_022768	hs|1p13.3	Hs.435947	64783	GO:0000166(nucleotide binding)|GO:0003723(RNA binding)|GO:0005515(protein binding)|GO:0005634(nucleus)|GO:0007221(positive regulation of transcription of Notch receptor target)|GO:0010553(negative regulation of gene-specific transcription from RNA polymerase II promoter)|GO:0016481(negative regulation of transcription)|GO:0044419(interspecies interaction between organisms)|GO:0045638(negative reg…	ENST00000294837
471	Spermatogenesis-associated protein 21 [Source:UniProtKB/Swiss-Prot;Acc:Q7Z572] [ENST00000375577]	0.606959	17.9814	1	27.3865	1	0.996853	17.9814	1	35.8844	1	0.547997	17.9814	1	26.2898	1	A_33_P3273457	ENST00000375577		BC022039	hs|1p36.13	Hs.705501			ENST00000375577
472	Homo sapiens phosphofurin acidic cluster sorting protein 1 (PACS1), mRNA [NM_018026]	0.670251	403.366	2	641.896	2	0.561497	403.366	2	595.287	2	0.481901	403.366	2	563.333	2	A_23_P500282	NM_018026	PACS1	NM_018026	hs|11q13.1	Hs.644326	55690	GO:0000042(protein targeting to Golgi)|GO:0005515(protein binding)|GO:0005794(Golgi apparatus)|GO:0005829(cytosol)|GO:0030137(COPI-coated vesicle)|GO:0044419(interspecies interaction between organisms)	ENST00000320580
474	Homo sapiens ribosomal protein S6 kinase, 90kDa, polypeptide 5 (RPS6KA5), transcript variant 1, mRNA [NM_004755]	-0.322283	1577.85	2	1261.97	2	-0.23015	1577.85	2	1345.19	2	-0.332824	1577.85	2	1252.78	2	A_23_P37375	NM_004755	RPS6KA5	NM_004755	hs|14q32.12	Hs.510225	9252	GO:0000166(nucleotide binding)|GO:0000287(magnesium ion binding)|GO:0004674(protein serine/threonine kinase activity)|GO:0005515(protein binding)|GO:0005524(ATP binding)|GO:0005634(nucleus)|GO:0005654(nucleoplasm)|GO:0005737(cytoplasm)|GO:0006355(regulation of transcription, DNA-dependent)|GO:0006508(proteolysis)|GO:0006950(response to stress)|GO:0007173(epidermal growth factor receptor signaling…	ENST00000261991		MAPK signaling pathway // Neurotrophin signaling pathway // Bladder cancer	hsa04010 // hsa04722 // hsa05219
475	Homo sapiens AIG2-like domain 1 (A2LD1), mRNA [NM_033110]	0.432447	149.605	2	201.895	2	0.524966	149.605	2	215.266	2	1.6818	149.605	2	479.975	2	A_32_P110872	NM_033110	A2LD1	NM_033110	hs|13q33.1	Hs.350868	87769		ENST00000455100
477	Homo sapiens chromosome 15 open reading frame 52 (C15orf52), mRNA [NM_207380]	-0.203762	312.462	2	271.306	2	0.204942	312.462	2	360.156	2	0.193012	312.462	2	357.19	2	A_23_P163467	NM_207380	C15orf52	NM_207380	hs|15q15.1	Hs.32433	388115		ENST00000397535
478	Homo sapiens NPC1 (Niemann-Pick disease, type C1, gene)-like 1 (NPC1L1), transcript variant 1, mRNA [NM_013389]	0.339798	208.139	2	263.416	2	0.481435	208.139	2	290.589	2	0.480254	208.139	2	290.351	2	A_23_P20075	NM_013389	NPC1L1	NM_013389	hs|7p13	Hs.567486	29881	GO:0005886(plasma membrane)|GO:0006629(lipid metabolic process)|GO:0006695(cholesterol biosynthetic process)|GO:0008158(hedgehog receptor activity)|GO:0008202(steroid metabolic process)|GO:0016021(integral to membrane)|GO:0030299(intestinal cholesterol absorption)|GO:0031410(cytoplasmic vesicle)|GO:0042157(lipoprotein metabolic process)|GO:0042632(cholesterol homeostasis)	ENST00000289547		Fat digestion and absorption	hsa04975
479	Homo sapiens pyruvate dehyrogenase phosphatase catalytic subunit 1 (PDP1), nuclear gene encoding mitochondrial protein, transcript variant 2, mRNA [NM_001161779]	-0.0688693	2589	2	2468.31	2	-0.137016	2589	2	2354.43	2	0.115602	2589	2	2804.99	2	A_33_P3369761	NM_001161779	PDP1	NM_001161779	hs|8q22.1	Hs.22265	54704	GO:0000287(magnesium ion binding)|GO:0004724(magnesium-dependent protein serine/threonine phosphatase activity)|GO:0004741([pyruvate dehydrogenase (lipoamide)] phosphatase activity)|GO:0005509(calcium ion binding)|GO:0005739(mitochondrion)|GO:0005759(mitochondrial matrix)|GO:0006470(protein amino acid dephosphorylation)|GO:0008287(protein serine/threonine phosphatase complex)|GO:0016787(hydrolase…	ENST00000297598
480	PM2-HT0338-051199-001-c04 HT0338 Homo sapiens cDNA, mRNA sequence [AW382724]	-0.167963	233.29	2	207.651	2	0.252094	233.29	2	277.833	2	0.537148	233.29	2	338.527	2	A_33_P3789894	AW382724	SNORA75	AW382724	hs|2q37.1	Hs.674388	654321
481	Homo sapiens potassium voltage-gated channel, subfamily G, member 4 (KCNG4), mRNA [NM_172347]	0.0375796	83.9593	2	86.175	2	0.710602	83.9593	2	137.398	2	0.42708	83.9593	2	112.884	2	A_23_P365248	NM_172347	KCNG4	NM_172347	hs|16q24.1	Hs.335877	93107	GO:0005244(voltage-gated ion channel activity)|GO:0005249(voltage-gated potassium channel activity)|GO:0005515(protein binding)|GO:0005886(plasma membrane)|GO:0006811(ion transport)|GO:0006813(potassium ion transport)|GO:0008076(voltage-gated potassium channel complex)|GO:0016021(integral to membrane)|GO:0030955(potassium ion binding)|GO:0055085(transmembrane transport)	ENST00000308251
482		0.567846	2553.11	2	3784.5	2	0.175524	2553.11	2	2883.42	2	-0.128507	2553.11	2	2335.53	2	A_33_P3399181				hs|17p13.2
484	Homo sapiens squalene epoxidase (SQLE), mRNA [NM_003129]	-0.318796	14139.9	2	11336.5	2	-0.220651	14139.9	2	12134.6	2	-0.35002	14139.9	2	11093.8	2	A_23_P146284	NM_003129	SQLE	NM_003129	hs|8q24.13	Hs.71465	6713	GO:0004506(squalene monooxygenase activity)|GO:0005783(endoplasmic reticulum)|GO:0005789(endoplasmic reticulum membrane)|GO:0005792(microsome)|GO:0006725(cellular aromatic compound metabolic process)|GO:0008203(cholesterol metabolic process)|GO:0010033(response to organic substance)|GO:0016020(membrane)|GO:0016021(integral to membrane)|GO:0016126(sterol biosynthetic process)|GO:0016491(oxidoreduc…	ENST00000265896		Steroid biosynthesis // Metabolic pathways	hsa00100 // hsa01100
485	Homo sapiens tetraspanin 19 (TSPAN19), mRNA [NM_001100917]	-0.320788	55.4301	2	44.3791	1	0.308427	55.4301	2	68.6422	2	0.287941	55.4301	2	67.6744	2	A_23_P2322	NM_001100917	TSPAN19	NM_001100917		Hs.156962	144448	GO:0016020(membrane)|GO:0016021(integral to membrane)	ENST00000433494
487	Homo sapiens Leo1, Paf1/RNA polymerase II complex component, homolog (S. cerevisiae) (LEO1), mRNA [NM_138792]	-0.195426	983.052	2	858.514	2	-0.188914	983.052	2	862.399	2	-0.0134463	983.052	2	973.933	2	A_33_P3270109	NM_138792	LEO1	NM_138792	hs|15q21.3	Hs.567662	123169	GO:0005515(protein binding)|GO:0005634(nucleus)|GO:0010390(histone monoubiquitination)|GO:0016593(Cdc73/Paf1 complex)|GO:0033523(histone H2B ubiquitination)|GO:0045449(regulation of transcription)	ENST00000315141	NP405348
488	lincRNA:chr11:11653699-11666674 reverse strand	1.17822	70.7187	2	160.034	2	0.137092	70.7187	2	77.7684	2	0.181007	70.7187	2	80.172	2	A_19_P00803334	lincRNA:chr11:11653699-11666674_R			hs|11p15.3
489	Homo sapiens heat shock protein 90kDa alpha (cytosolic), class A member 1 (HSP90AA1), transcript variant 2, mRNA [NM_005348]	-0.172291	93102.5	2	82622.2	2	-0.342547	93102.5	2	73425.1	2	-0.214434	93102.5	2	80243.6	2	A_23_P162874	NM_005348	HSP90AA1	NM_005348	hs|14q32.32	Hs.525600	3320	GO:0000166(nucleotide binding)|GO:0005524(ATP binding)|GO:0005737(cytoplasm)|GO:0005829(cytosol)|GO:0006839(mitochondrial transport)|GO:0006986(response to unfolded protein)|GO:0007165(signal transduction)|GO:0030235(nitric-oxide synthase regulator activity)|GO:0030911(TPR domain binding)|GO:0034619(cellular chaperone-mediated protein complex assembly)|GO:0042026(protein refolding)|GO:0042470(mel…	ENST00000441629		Protein processing in endoplasmic reticulum // Antigen processing and presentation // NOD-like receptor signaling pathway // Progesterone-mediated oocyte maturation // Pathways in cancer // Prostate cancer	hsa04141 // hsa04612 // hsa04621 // hsa04914 // hsa05200 // hsa05215
490	Homo sapiens WD repeat containing, antisense to TP53 (WRAP53), transcript variant 1, mRNA [NM_018081]	-0.103813	967.658	2	900.474	2	-0.303157	967.658	2	784.264	2	-0.359478	967.658	2	754.238	2	A_23_P55064	NM_018081	WRAP53	NM_018081		Hs.437460	55135	GO:0003723(RNA binding)|GO:0005515(protein binding)|GO:0005634(nucleus)|GO:0005697(telomerase holoenzyme complex)|GO:0015030(Cajal body)|GO:0032203(telomere formation via telomerase)|GO:0051973(positive regulation of telomerase activity)	ENST00000457584
495	Homo sapiens chymotrypsin-like (CTRL), mRNA [NM_001907]	-1.07091	192.146	2	91.4651	1	-0.296809	192.146	2	156.417	2	-0.914142	192.146	2	101.964	2	A_24_P90900	NM_001907	CTRL	NM_001907	hs|16q22.1	Hs.654546	1506	GO:0004252(serine-type endopeptidase activity)|GO:0005615(extracellular space)|GO:0006508(proteolysis)|GO:0007586(digestion)|GO:0008233(peptidase activity)	ENST00000432773		Pancreatic secretion // Protein digestion and absorption	hsa04972 // hsa04974
497		0.034474	718.282	2	735.652	2	0.128925	718.282	2	785.426	2	-0.331771	718.282	2	570.718	2	A_33_P3297452				hs|17p12
499	Homo sapiens glutamine and serine rich 1 (QSER1), mRNA [NM_001076786]	-0.595835	2833.97	2	1875.13	2	0.333668	2833.97	2	3571.4	2	0.226718	2833.97	2	3316.22	2	A_33_P3235766	NM_001076786	QSER1	NM_001076786	hs|11p13	Hs.369368	79832		ENST00000078652
500	lincRNA:chr6:41411797-41426472 reverse strand	0.0501971	298.67	2	309.245	2	0.11091	298.67	2	322.537	2	-0.0617768	298.67	2	286.151	2	A_19_P00331743	lincRNA:chr6:41411797-41426472_R			hs|6p21.1
502	Homo sapiens RER1 retention in endoplasmic reticulum 1 homolog (S. cerevisiae) (RER1), mRNA [NM_007033]	-0.183353	9509.98	2	8375	2	-0.103061	9509.98	2	8854.32	2	-0.221972	9509.98	2	8153.79	2	A_23_P85392	NM_007033	RER1	NM_007033	hs|1p36.32	Hs.525527	11079	GO:0003674(molecular_function)|GO:0005794(Golgi apparatus)|GO:0006890(retrograde vesicle-mediated transport, Golgi to ER)|GO:0016020(membrane)|GO:0016021(integral to membrane)|GO:0030173(integral to Golgi membrane)	ENST00000378513
503	Homo sapiens proteasome (prosome, macropain) subunit, alpha type, 7 (PSMA7), mRNA [NM_002792]	0.124703	43424.9	2	47345.4	2	-0.174471	43424.9	2	38478.4	2	-0.13539	43424.9	2	39535	2	A_23_P91468	NM_002792	PSMA7	NM_002792	hs|20q13.33	Hs.233952	5688	GO:0004298(threonine-type endopeptidase activity)|GO:0005634(nucleus)|GO:0005737(cytoplasm)|GO:0005839(proteasome core complex)|GO:0006511(ubiquitin-dependent protein catabolic process)|GO:0008233(peptidase activity)|GO:0031145(anaphase-promoting complex-dependent proteasomal ubiquitin-dependent protein catabolic process)|GO:0042802(identical protein binding)|GO:0051436(negative regulation of ubi…	ENST00000370861		Proteasome	hsa03050
505	Homo sapiens cathepsin L1 (CTSL1), transcript variant 1, mRNA [NM_001912]	-0.238632	7567.18	2	6413.55	2	-0.258696	7567.18	2	6324.98	2	-0.274775	7567.18	2	6254.88	2	A_23_P94533	NM_001912	CTSL1	NM_001912	hs|9q22.1	Hs.418123	1514	GO:0004177(aminopeptidase activity)|GO:0004197(cysteine-type endopeptidase activity)|GO:0005576(extracellular region)|GO:0005625(soluble fraction)|GO:0005764(lysosome)|GO:0006508(proteolysis)|GO:0008233(peptidase activity)|GO:0030984(kininogen binding)|GO:0042277(peptide binding)	ENST00000340342		Lysosome // Phagosome // Antigen processing and presentation	hsa04142 // hsa04145 // hsa04612
506	Homo sapiens histone cluster 1, H2bj (HIST1H2BJ), mRNA [NM_021058]	0.135032	5206.83	2	5717.71	2	0.136998	5206.83	2	5725.51	2	0.338086	5206.83	2	6581.85	2	A_24_P55148	NM_021058	HIST1H2BJ	NM_021058	hs|6p22.1	Hs.656567	8970	GO:0000786(nucleosome)|GO:0003677(DNA binding)|GO:0005515(protein binding)|GO:0005634(nucleus)|GO:0005694(chromosome)|GO:0006334(nucleosome assembly)|GO:0042742(defense response to bacterium)	ENST00000244601		Systemic lupus erythematosus	hsa05322
507	Homo sapiens coiled-coil domain containing 120 (CCDC120), transcript variant 3, mRNA [NM_033626]	0.224627	1490.18	2	1741.24	2	0.132318	1490.18	2	1633.32	2	-0.15786	1490.18	2	1335.73	2	A_23_P73540	NM_033626	CCDC120	NM_033626	hs|Xp11.23	Hs.522643	90060	GO:0005515(protein binding)	ENST00000376396
508	Homo sapiens hypothetical protein DKFZp434L192 (DKFZp434L192), non-coding RNA [NR_026929]	1.71238	21.8988	1	71.7623	1	0.610244	21.8988	1	33.4289	1	0.727621	21.8988	1	36.2623	1	A_32_P150142	NR_026929	DKFZp434L192	NR_026929	hs|7p11.2	Hs.568108	222029
510	Homo sapiens protein tyrosine phosphatase, non-receptor type 3 (PTPN3), transcript variant 1, mRNA [NM_002829]	0.323534	324.827	2	406.486	2	0.265287	324.827	2	390.401	2	-0.0214542	324.827	2	320.032	2	A_23_P403898	NM_002829	PTPN3	NM_002829	hs|9q31.3	Hs.436429	5774	GO:0004725(protein tyrosine phosphatase activity)|GO:0005737(cytoplasm)|GO:0005856(cytoskeleton)|GO:0005886(plasma membrane)|GO:0006470(protein amino acid dephosphorylation)|GO:0008092(cytoskeletal protein binding)|GO:0016787(hydrolase activity)|GO:0019898(extrinsic to membrane)|GO:0051045(negative regulation of membrane protein ectodomain proteolysis)	ENST00000262539	NP1159791
513	lincRNA:chr4:115399526-115413226 reverse strand	0.78332	263.027	2	452.693	2	0.425729	263.027	2	353.312	2	0.473422	263.027	2	365.187	2	A_19_P00328265	lincRNA:chr4:115399526-115413226_R			hs|4q26
514	Homo sapiens cold shock domain containing E1, RNA-binding (CSDE1), transcript variant 1, mRNA [NM_001007553]	0.388155	12115.1	2	15855.2	2	0.226936	12115.1	2	14178.9	2	0.201526	12115.1	2	13931.3	2	A_32_P73821	NM_001007553	CSDE1	NM_001007553	hs|5q35.3	Hs.69855	7812	GO:0003677(DNA binding)|GO:0003723(RNA binding)|GO:0005515(protein binding)|GO:0005737(cytoplasm)|GO:0006355(regulation of transcription, DNA-dependent)|GO:0008584(male gonad development)	ENST00000369530
515	Homo sapiens septin 9 (SEPT9), transcript variant 3, mRNA [NM_006640]	0.292768	34456.2	2	42208.5	2	0.1146	34456.2	2	37304.9	2	0.166612	34456.2	2	38674.4	2	A_23_P106973	NM_006640	SEPT9	NM_006640	hs|17q25.3	Hs.440932	10801	GO:0000166(nucleotide binding)|GO:0001725(stress fiber)|GO:0003924(GTPase activity)|GO:0005515(protein binding)|GO:0005525(GTP binding)|GO:0005737(cytoplasm)|GO:0005874(microtubule)|GO:0005886(plasma membrane)|GO:0007049(cell cycle)|GO:0048471(perinuclear region of cytoplasm)|GO:0051291(protein heterooligomerization)|GO:0051301(cell division)	ENST00000329047
516	lincRNA:chrX:102094835-102120597 forward strand	0.657241	13.4448	1	21.2033	1	0.307323	13.4448	1	16.6367	1	0.83226	13.4448	1	23.9381	1	A_19_P00322733	lincRNA:chrX:102094835-102120597_F			hs|Xq22.1
517	Homo sapiens exocyst complex component 1 (EXOC1), transcript variant 3, mRNA [NM_001024924]	0.221922	260.34	2	303.63	2	-0.0595473	260.34	2	249.813	2	-0.0182268	260.34	2	257.071	2	A_23_P113972	NM_001024924	EXOC1	NM_001024924	hs|4q12	Hs.269665	55763	GO:0000145(exocyst)|GO:0006887(exocytosis)|GO:0015031(protein transport)	ENST00000346134
518	Homo sapiens elastin microfibril interfacer 2 (EMILIN2), mRNA [NM_032048]	0.0163938	1962.56	2	1984.99	2	-0.0157388	1962.56	2	1941.27	2	0.15318	1962.56	2	2182.41	2	A_23_P27315	NM_032048	EMILIN2	NM_032048	hs|18p11.31	Hs.532815	84034	GO:0005515(protein binding)|GO:0005576(extracellular region)|GO:0005578(proteinaceous extracellular matrix)|GO:0007155(cell adhesion)|GO:0008150(biological_process)|GO:0030023(extracellular matrix constituent conferring elasticity)	ENST00000254528
519	lincRNA:chr17:17089400-17095733 reverse strand	0.480976	46.5432	2	64.9598	1	0.1005	46.5432	2	49.9011	2	0.977309	46.5432	2	91.6338	2	A_19_P00802864	lincRNA:chr17:17089400-17095733_R			hs|17p11.2
521	lincRNA:chr2:878560-878991 forward strand	0.450388	564.674	2	771.574	2	0.346451	564.674	2	717.943	2	0.221089	564.674	2	658.191	2	A_19_P00808186	lincRNA:chr2:878560-878991_F			hs|2p25.3
523	Homo sapiens POM121 membrane glycoprotein-like 8 (rat) pseudogene (POM121L8P), non-coding RNA [NR_024583]	-0.0383055	34.4426	2	33.5401	1	1.66333	34.4426	2	109.096	2	-0.672971	34.4426	2	21.6028	1	A_24_P315346	NR_024583	POM121L8P	NR_024583	hs|20p11.21	Hs.645245	29797		ENST00000342005	NP284919
524	lincRNA:chr17:54905843-54906302 reverse strand	0.205392	182.348	2	210.247	2	0.376703	182.348	2	236.755	2	0.119882	182.348	2	198.147	2	A_19_P00319772	lincRNA:chr17:54905843-54906302_R			hs|17q23.1
527	Homo sapiens casein kinase 1, gamma 2 (CSNK1G2), mRNA [NM_001319]	0.0492215	4063.43	2	4204.46	2	-0.0715822	4063.43	2	3866.74	2	-0.0126161	4063.43	2	4028.06	2	A_23_P56140	NM_001319	CSNK1G2	NM_001319		Hs.651905	1455	GO:0000166(nucleotide binding)|GO:0000287(magnesium ion binding)|GO:0001948(glycoprotein binding)|GO:0004674(protein serine/threonine kinase activity)|GO:0005524(ATP binding)|GO:0005625(soluble fraction)|GO:0005737(cytoplasm)|GO:0005829(cytosol)|GO:0007165(signal transduction)|GO:0016055(Wnt receptor signaling pathway)|GO:0016740(transferase activity)|GO:0042277(peptide binding)|GO:0046777(protei…	ENST00000255641		Hedgehog signaling pathway	hsa04340
528	Mitogen-activated protein kinase 8 (EC 2.7.11.24)(Stress-activated protein kinase JNK1)(c-Jun N-terminal kinase 1)(JNK-46) [Source:UniProtKB/Swiss-Prot;Acc:P45983] [ENST00000374189]	0.577863	101.293	2	151.193	2	0.0818461	101.293	2	107.205	2	-0.422467	101.293	2	75.5793	2	A_24_P286898	ENST00000374189	MAPK8	AK125150	hs|10q11.22	Hs.522924	5599	GO:0000166(nucleotide binding)|GO:0001503(ossification)|GO:0004674(protein serine/threonine kinase activity)|GO:0004705(JUN kinase activity)|GO:0004707(MAP kinase activity)|GO:0005515(protein binding)|GO:0005524(ATP binding)|GO:0005634(nucleus)|GO:0005654(nucleoplasm)|GO:0005737(cytoplasm)|GO:0005829(cytosol)|GO:0006928(cell motion)|GO:0006950(response to stress)|GO:0007165(signal transduction)|G…	ENST00000374189		MAPK signaling pathway // ErbB signaling pathway // Protein processing in endoplasmic reticulum // Wnt signaling pathway // Osteoclast differentiation // Focal adhesion // Toll-like receptor signaling pathway // NOD-like receptor signaling pathway // RIG-I-like receptor signaling pathway // Fc epsilon RI signaling pathway // Neurotrophin signaling pathway // Insulin signaling pathway // GnRH sign…	hsa04010 // hsa04012 // hsa04141 // hsa04310 // hsa04380 // hsa04510 // hsa04620 // hsa04621 // hsa04622 // hsa04664 // hsa04722 // hsa04910 // hsa04912 // hsa04914 // hsa04920 // hsa04930 // hsa05120 // hsa05131 // hsa05142 // hsa05145 // hsa05160 // hsa05200 // hsa05210 // hsa05212
529	Homo sapiens sprouty homolog 2 (Drosophila) (SPRY2), mRNA [NM_005842]	0.205893	808.617	2	932.659	2	-0.0959521	808.617	2	756.586	2	0.0877291	808.617	2	859.314	2	A_23_P128698	NM_005842	SPRY2	NM_005842	hs|13q31.1	Hs.18676	10253	GO:0005515(protein binding)|GO:0005737(cytoplasm)|GO:0005829(cytosol)|GO:0005874(microtubule)|GO:0005886(plasma membrane)|GO:0007267(cell-cell signaling)|GO:0007275(multicellular organismal development)|GO:0007605(sensory perception of sound)|GO:0009887(organ morphogenesis)|GO:0009966(regulation of signal transduction)|GO:0030324(lung development)|GO:0042472(inner ear morphogenesis)|GO:0043407(ne…	ENST00000377102		Jak-STAT signaling pathway	hsa04630
531	Homo sapiens neuropilin 2 (NRP2), transcript variant 6, mRNA [NM_201264]	-0.0356336	77.0128	2	75.1339	2	-0.338381	77.0128	2	60.9116	2	-0.279581	77.0128	2	63.4454	2	A_24_P50801	NM_201264	NRP2	NM_201264	hs|2q33.3	Hs.471200	8828	GO:0001755(neural crest cell migration)|GO:0004872(receptor activity)|GO:0005021(vascular endothelial growth factor receptor activity)|GO:0005515(protein binding)|GO:0005624(membrane fraction)|GO:0005886(plasma membrane)|GO:0007155(cell adhesion)|GO:0007275(multicellular organismal development)|GO:0007399(nervous system development)|GO:0007411(axon guidance)|GO:0007507(heart development)|GO:00160…	ENST00000355117
532	Homo sapiens src kinase associated phosphoprotein 1 (SKAP1), transcript variant 1, mRNA [NM_003726]	-0.44487	151.833	2	111.544	2	-0.37799	151.833	2	116.837	2	-0.321041	151.833	2	121.541	2	A_23_P100730	NM_003726	SKAP1	NM_003726	hs|17q21.33	Hs.316931	8631	GO:0003823(antigen binding)|GO:0005070(SH3/SH2 adaptor activity)|GO:0005634(nucleus)|GO:0005737(cytoplasm)|GO:0005886(plasma membrane)|GO:0006955(immune response)|GO:0016563(transcription activator activity)|GO:0019901(protein kinase binding)|GO:0042169(SH2 domain binding)|GO:0045944(positive regulation of transcription from RNA polymerase II promoter)|GO:0050852(T cell receptor signaling pathway)	ENST00000336915
533	Homo sapiens taspase, threonine aspartase, 1 (TASP1), mRNA [NM_017714]	-0.305994	375.528	2	303.758	2	-0.36875	375.528	2	290.829	2	-0.344908	375.528	2	295.675	2	A_23_P120557	NM_017714	TASP1	NM_017714	hs|20p12.1	Hs.348297	55617	GO:0004298(threonine-type endopeptidase activity)|GO:0008233(peptidase activity)	ENST00000337743
534	Homo sapiens centrin, EF-hand protein, 3 (CDC31 homolog, yeast) (CETN3), mRNA [NM_004365]	-0.18114	5998.21	2	5290.46	2	-0.117982	5998.21	2	5527.21	2	-0.150914	5998.21	2	5402.47	2	A_23_P7732	NM_004365	CETN3	NM_004365	hs|5q14.3	Hs.591767	1070	GO:0005509(calcium ion binding)|GO:0005814(centriole)|GO:0005932(microtubule basal body)|GO:0007049(cell cycle)|GO:0007067(mitosis)|GO:0007098(centrosome cycle)|GO:0031683(G-protein beta/gamma-subunit binding)|GO:0032391(photoreceptor connecting cilium)|GO:0051301(cell division)	ENST00000283122
536	Homo sapiens solute carrier family 41, member 2 (SLC41A2), mRNA [NM_032148]	0.373232	91.6508	2	118.711	2	0.464842	91.6508	2	126.493	2	0.33531	91.6508	2	115.631	2	A_23_P204801	NM_032148	SLC41A2	NM_032148	hs|12q23.3	Hs.577463	84102	GO:0000287(magnesium ion binding)|GO:0005886(plasma membrane)|GO:0006812(cation transport)|GO:0008324(cation transmembrane transporter activity)|GO:0016021(integral to membrane)	ENST00000378068
537	PRO2259 [Source:UniProtKB/TrEMBL;Acc:Q9H353] [ENST00000391469]	0.767948	20.5026	1	34.9127	1	1.13009	20.5026	1	44.8746	2	0.132094	20.5026	1	22.4684	1	A_33_P3333787	ENST00000391469			hs|3q23				ENST00000391469
538	lincRNA:chr9:132236854-132272279 forward strand	-0.805268	54.9678	2	31.4556	1	0.138182	54.9678	2	60.4931	2	-1.3369	54.9678	2	21.7602	1	A_19_P00802450	lincRNA:chr9:132236854-132272279_F			hs|9q34.11
539	lincRNA:chr6:42758417-42759055 forward strand	0.499352	91.5181	2	129.368	2	0.669765	91.5181	2	145.588	2	0.9694	91.5181	2	179.195	2	A_19_P00803329	lincRNA:chr6:42758417-42759055_F			hs|6p21.1
542	Uncharacterized protein C2orf63 [Source:UniProtKB/Swiss-Prot;Acc:Q8NHS4] [ENST00000403506]	0.313749	3465.69	2	4307.62	2	0.107118	3465.69	2	3732.8	2	0.128177	3465.69	2	3787.69	2	A_33_P3274105	ENST00000403506			hs|2p16.1				ENST00000403506
543	Homo sapiens hect domain and RLD 5 (HERC5), mRNA [NM_016323]	0.102815	675.991	2	725.924	2	0.00206565	675.991	2	676.96	2	-0.354239	675.991	2	528.816	2	A_23_P110196	NM_016323	HERC5	NM_016323	hs|4q22.1	Hs.26663	51191	GO:0000079(regulation of cyclin-dependent protein kinase activity)|GO:0005622(intracellular)|GO:0005737(cytoplasm)|GO:0006464(protein modification process)|GO:0016874(ligase activity)|GO:0016881(acid-amino acid ligase activity)|GO:0019941(modification-dependent protein catabolic process)|GO:0048471(perinuclear region of cytoplasm)	ENST00000264350
544	lincRNA:chr4:3650727-3666752 reverse strand	0.979865	53.5004	2	105.518	2	1.13332	53.5004	2	117.36	2	-1.23179	53.5004	2	22.7798	1	A_19_P00325781	lincRNA:chr4:3650727-3666752_R			hs|4p16.2
545	Homo sapiens EBNA1 binding protein 2 (EBNA1BP2), transcript variant 2, mRNA [NM_006824]	-0.207762	91633.2	2	79343.3	2	-0.255535	91633.2	2	76759	2	-0.31041	91633.2	2	73894.2	2	A_23_P103631	NM_006824	EBNA1BP2	NM_006824	hs|1p34.2	Hs.346868	10969	GO:0005515(protein binding)|GO:0005624(membrane fraction)|GO:0005634(nucleus)|GO:0005730(nucleolus)|GO:0042254(ribosome biogenesis)	ENST00000431635
546	Homo sapiens lipase A, lysosomal acid, cholesterol esterase (LIPA), transcript variant 2, mRNA [NM_000235]	-0.155441	10986.6	2	9864.36	2	-0.146542	10986.6	2	9925.39	2	-0.445689	10986.6	2	8066.69	2	A_23_P97860	NM_000235	LIPA	NM_000235	hs|10q23.31	Hs.643030	3988	GO:0000902(cell morphogenesis)|GO:0001816(cytokine production)|GO:0004771(sterol esterase activity)|GO:0005764(lysosome)|GO:0006487(protein amino acid N-linked glycosylation)|GO:0006631(fatty acid metabolic process)|GO:0006954(inflammatory response)|GO:0008283(cell proliferation)|GO:0016042(lipid catabolic process)|GO:0016125(sterol metabolic process)|GO:0016298(lipase activity)|GO:0016787(hydrol…	ENST00000456827		Steroid biosynthesis // Lysosome	hsa00100 // hsa04142
547	Homo sapiens cell division cycle 2-like 2 (PITSLRE proteins) (CDC2L2), transcript variant 1, mRNA [NM_024011]	-0.0449689	14848.1	2	14392.4	2	-0.0346569	14848.1	2	14495.6	2	-0.0413096	14848.1	2	14429	2	A_33_P3227264	NM_024011	CDC2L2	NM_024011	hs|1p36.33	Hs.651228	728642	GO:0000166(nucleotide binding)|GO:0001558(regulation of cell growth)|GO:0004693(cyclin-dependent protein kinase activity)|GO:0005515(protein binding)|GO:0005524(ATP binding)|GO:0005634(nucleus)|GO:0005737(cytoplasm)|GO:0006355(regulation of transcription, DNA-dependent)|GO:0006468(protein amino acid phosphorylation)|GO:0006915(apoptosis)|GO:0007049(cell cycle)|GO:0007067(mitosis)|GO:0016740(trans…	ENST00000356200
548	Homo sapiens SCY1-like 2 (S. cerevisiae) (SCYL2), mRNA [NM_017988]	0.020191	586.845	2	595.116	2	0.0770044	586.845	2	619.019	2	-0.183753	586.845	2	516.664	2	A_33_P3292829	NM_017988	SCYL2	NM_017988	hs|12q23.2	Hs.506481	55681	GO:0004672(protein kinase activity)|GO:0005488(binding)|GO:0005524(ATP binding)|GO:0005737(cytoplasm)|GO:0005768(endosome)|GO:0005794(Golgi apparatus)|GO:0006468(protein amino acid phosphorylation)|GO:0010008(endosome membrane)|GO:0016020(membrane)|GO:0030136(clathrin-coated vesicle)|GO:0031410(cytoplasmic vesicle)|GO:0048471(perinuclear region of cytoplasm)	ENST00000258506
554	DA567289 HEART2 Homo sapiens cDNA clone HEART2010630 5', mRNA sequence [DA567289]	0.07764	139.257	2	146.956	2	-0.0745078	139.257	2	132.247	2	-0.214412	139.257	2	120.025	2	A_33_P3316064	DA567289		DA567289	hs|Xp22.2	Hs.691047
556	Homo sapiens RNA binding motif protein, X-linked 2 (RBMX2), mRNA [NM_016024]	-0.227019	1360.27	2	1162.21	2	-0.364169	1360.27	2	1056.81	2	-0.269174	1360.27	2	1128.74	2	A_23_P255153	NM_016024	RBMX2	NM_016024	hs|Xq25	Hs.61184	51634	GO:0000166(nucleotide binding)|GO:0003723(RNA binding)	ENST00000305536
557	Homo sapiens tubulin, alpha 4a (TUBA4A), mRNA [NM_006000]	-0.00727829	852.703	2	848.412	2	-0.262672	852.703	2	710.764	2	-0.130965	852.703	2	778.706	2	A_23_P84448	NM_006000	TUBA4A	NM_006000	hs|2q35	Hs.75318	7277	GO:0000166(nucleotide binding)|GO:0003924(GTPase activity)|GO:0005198(structural molecule activity)|GO:0005515(protein binding)|GO:0005525(GTP binding)|GO:0005576(extracellular region)|GO:0005829(cytosol)|GO:0005874(microtubule)|GO:0007018(microtubule-based movement)|GO:0051258(protein polymerization)	ENST00000332858		Phagosome // Gap junction // Pathogenic Escherichia coli infection	hsa04145 // hsa04540 // hsa05130
560	PREDICTED: Homo sapiens similar to zinc finger, NFX1-type containing 1 (LOC100131544), mRNA [XM_001716051]	0.260157	203.75	2	244.013	2	0.597679	203.75	2	308.33	2	0.48105	203.75	2	284.386	2	A_33_P3243248	XM_001716051	LOC100131544	XM_001716051	hs|20q13.13	Hs.710684	100131544
562	Homo sapiens leucine rich repeat containing 37, member B2 (LRRC37B2), non-coding RNA [NR_015341]	-0.125273	1245.55	2	1141.96	2	-0.27149	1245.55	2	1031.89	2	-0.200424	1245.55	2	1084	2	A_33_P3253427	NR_015341	LRRC37B2	NR_015341	hs|17q12	Hs.558901	147172	GO:0016020(membrane)|GO:0016021(integral to membrane)
564	Homo sapiens apolipoprotein B mRNA editing enzyme, catalytic polypeptide-like 3C (APOBEC3C), mRNA [NM_014508]	0.126227	781.885	2	853.377	2	0.183166	781.885	2	887.731	2	0.339912	781.885	2	989.616	2	A_23_P120931	NM_014508	APOBEC3C	NM_014508	hs|22q13.2	Hs.441124	27350	GO:0005515(protein binding)|GO:0008270(zinc ion binding)|GO:0016787(hydrolase activity)|GO:0016814(hydrolase activity, acting on carbon-nitrogen (but not peptide) bonds, in cyclic amidines)|GO:0044419(interspecies interaction between organisms)|GO:0046872(metal ion binding)	ENST00000396752
565	Homo sapiens WD repeat domain 67 (WDR67), transcript variant 2, mRNA [NM_001145088]	0.305488	446.367	2	551.636	2	0.185871	446.367	2	507.744	2	0.288348	446.367	2	545.121	2	A_33_P3346348	NM_001145088	WDR67	NM_001145088	hs|8q24.13	Hs.492716	93594	GO:0005097(Rab GTPase activator activity)|GO:0005622(intracellular)|GO:0032313(regulation of Rab GTPase activity)	ENST00000327098
566	Homo sapiens HLA-B associated transcript 2 (BAT2), mRNA [NM_080686]	-0.0454028	1576.15	2	1527.32	2	-0.21428	1576.15	2	1358.6	2	-0.291885	1576.15	2	1287.45	2	A_24_P641130	NM_080686	BAT2	NM_080686	hs|6p21.33	Hs.436093	7916	GO:0005515(protein binding)|GO:0005634(nucleus)|GO:0005737(cytoplasm)	ENST00000424184
567	Huntingtin-interacting protein 1-related protein (Hip1-related)(Hip 12) [Source:UniProtKB/Swiss-Prot;Acc:O75146] [ENST00000376938]	0.104798	205.301	2	220.769	2	-0.255765	205.301	2	171.948	2	-0.187988	205.301	2	180.219	2	A_33_P3324894	ENST00000376938			hs|12q24.31				ENST00000376938
568	Homo sapiens coiled-coil domain containing 52 (CCDC52), mRNA [NM_144718]	0.0905449	25.6289	1	27.289	1	0.59681	25.6289	1	38.7604	1	0.646527	25.6289	1	40.1194	1	A_33_P3388006	NM_144718	CCDC52	NM_144718	hs|3q13.2	Hs.477144	152185		ENST00000295872
572	lincRNA:chr14:101297417-101297818 forward strand	0.739109	132.617	2	221.358	2	0.485303	132.617	2	185.648	2	0.862571	132.617	2	241.135	2	A_19_P00322254	lincRNA:chr14:101297417-101297818_F			hs|14q32.31
574	Homo sapiens family with sequence similarity 168, member B (FAM168B), mRNA [NM_001009993]	-0.0694649	415.95	2	396.397	2	-0.155857	415.95	2	373.356	2	-0.240299	415.95	2	352.131	2	A_33_P3397147	NM_001009993	FAM168B	NM_001009993	hs|2q21.1	Hs.534679	130074		ENST00000409424
575	Homo sapiens UDP-glucose pyrophosphorylase 2 (UGP2), transcript variant 1, mRNA [NM_006759]	0.0535318	2233.58	2	2318.02	2	0.0736384	2233.58	2	2350.55	2	-0.156906	2233.58	2	2003.41	2	A_23_P253046	NM_006759	UGP2	NM_006759	hs|2p14	Hs.516217	7360	GO:0003983(UTP:glucose-1-phosphate uridylyltransferase activity)|GO:0005515(protein binding)|GO:0005737(cytoplasm)|GO:0005829(cytosol)|GO:0006011(UDP-glucose metabolic process)|GO:0006065(UDP-glucuronate biosynthetic process)|GO:0008152(metabolic process)|GO:0016310(phosphorylation)|GO:0016740(transferase activity)|GO:0016779(nucleotidyltransferase activity)	ENST00000467648		Pentose and glucuronate interconversions // Galactose metabolism // Starch and sucrose metabolism // Amino sugar and nucleotide sugar metabolism // Metabolic pathways	hsa00040 // hsa00052 // hsa00500 // hsa00520 // hsa01100
576	Homo sapiens Niemann-Pick disease, type C2 (NPC2), mRNA [NM_006432]	-0.132483	32534.7	2	29680.1	2	0.00433193	32534.7	2	32632.5	2	-0.156521	32534.7	2	29189.7	2	A_23_P48717	NM_006432	NPC2	NM_006432	hs|14q24.3	Hs.433222	10577	GO:0005576(extracellular region)|GO:0005764(lysosome)|GO:0015485(cholesterol binding)|GO:0015914(phospholipid transport)|GO:0019747(regulation of isoprenoid metabolic process)|GO:0019899(enzyme binding)|GO:0032367(intracellular cholesterol transport)|GO:0042632(cholesterol homeostasis)|GO:0046836(glycolipid transport)	ENST00000238633		Lysosome	hsa04142
577	Homo sapiens pygopus homolog 1 (Drosophila) (PYGO1), mRNA [NM_015617]	0.372139	101.339	2	131.16	2	0.0111143	101.339	2	102.122	2	0.0281282	101.339	2	103.334	2	A_32_P530933	NM_015617	PYGO1	NM_015617	hs|15q22.1	Hs.256587	26108	GO:0001822(kidney development)|GO:0005515(protein binding)|GO:0005634(nucleus)|GO:0008270(zinc ion binding)|GO:0009791(post-embryonic development)|GO:0016055(Wnt receptor signaling pathway)|GO:0046872(metal ion binding)	ENST00000401688
580	Homo sapiens gem (nuclear organelle) associated protein 8 (GEMIN8), transcript variant 3, mRNA [NM_017856]	-0.22145	1060.71	2	909.775	2	-0.137112	1060.71	2	964.544	2	-0.303463	1060.71	2	859.5	2	A_24_P156576	NM_017856	GEMIN8	NM_017856	hs|Xp22.2	Hs.592237	54960	GO:0000387(spliceosomal snRNP assembly)|GO:0005515(protein binding)|GO:0005634(nucleus)|GO:0005681(spliceosomal complex)|GO:0005737(cytoplasm)|GO:0006397(mRNA processing)|GO:0008380(RNA splicing)|GO:0015030(Cajal body)|GO:0032797(SMN complex)	ENST00000332885		RNA transport	hsa03013
581	Homo sapiens L-2-hydroxyglutarate dehydrogenase (L2HGDH), nuclear gene encoding mitochondrial protein, mRNA [NM_024884]	-0.348773	163.107	2	128.08	2	-0.103332	163.107	2	151.833	2	-0.0974473	163.107	2	152.453	2	A_33_P3345549	NM_024884	L2HGDH	NM_024884	hs|14q22.1	Hs.256034	79944	GO:0005739(mitochondrion)|GO:0016021(integral to membrane)|GO:0016491(oxidoreductase activity)|GO:0031305(integral to mitochondrial inner membrane)|GO:0044267(cellular protein metabolic process)|GO:0047545(2-hydroxyglutarate dehydrogenase activity)|GO:0055114(oxidation reduction)			Butanoate metabolism	hsa00650
582	Homo sapiens ArfGAP with GTPase domain, ankyrin repeat and PH domain 1 (AGAP1), transcript variant 1, mRNA [NM_001037131]	-0.0861777	411.621	2	387.753	2	-0.026191	411.621	2	404.216	2	0.0506833	411.621	2	426.339	2	A_23_P108404	NM_001037131	AGAP1	NM_001037131	hs|2q37.3	Hs.435039	116987	GO:0000166(nucleotide binding)|GO:0005525(GTP binding)|GO:0005622(intracellular)|GO:0005737(cytoplasm)|GO:0007264(small GTPase mediated signal transduction)|GO:0008060(ARF GTPase activator activity)|GO:0008270(zinc ion binding)|GO:0015031(protein transport)|GO:0032312(regulation of ARF GTPase activity)|GO:0046872(metal ion binding)	ENST00000453371		Endocytosis	hsa04144
584	lincRNA:chr11:117668490-117680359 reverse strand	-0.118875	227.938	2	209.909	2	0.753562	227.938	2	384.292	2	0.41411	227.938	2	303.722	2	A_19_P00328880	lincRNA:chr11:117668490-117680359_R			hs|11q23.3
585	Homo sapiens RCAN family member 3 (RCAN3), mRNA [NM_013441]	-0.13334	717.243	2	653.923	2	0.0508619	717.243	2	742.98	2	0.127761	717.243	2	783.657	2	A_23_P391275	NM_013441	RCAN3	NM_013441		Hs.656799	11123	GO:0003723(RNA binding)|GO:0009653(anatomical structure morphogenesis)|GO:0019722(calcium-mediated signaling)|GO:0031013(troponin I binding)	ENST00000436717
586	Homo sapiens tripartite motif-containing 9 (TRIM9), transcript variant 1, mRNA [NM_015163]	0.353974	107.097	2	136.878	2	0.413966	107.097	2	142.69	2	0.136441	107.097	2	117.72	2	A_33_P3383836	NM_015163	TRIM9	NM_015163	hs|14q22.1	Hs.654750	114088	GO:0005515(protein binding)|GO:0005622(intracellular)|GO:0005737(cytoplasm)|GO:0008270(zinc ion binding)|GO:0042803(protein homodimerization activity)|GO:0046872(metal ion binding)	ENST00000338969
588	Homo sapiens apolipoprotein M (APOM), mRNA [NM_019101]	-0.0624214	1323.03	2	1267	2	0.0846129	1323.03	2	1402.94	2	-0.0679974	1323.03	2	1262.12	2	A_23_P42265	NM_019101	APOM	NM_019101	hs|6p21.33	Hs.534468	55937	GO:0005319(lipid transporter activity)|GO:0005576(extracellular region)|GO:0005887(integral to plasma membrane)|GO:0006869(lipid transport)|GO:0033344(cholesterol efflux)|GO:0034361(very-low-density lipoprotein particle)|GO:0034362(low-density lipoprotein particle)|GO:0034365(discoidal high-density lipoprotein particle)|GO:0034366(spherical high-density lipoprotein particle)|GO:0034375(high-densi…	ENST00000375916
590	Homo sapiens chromosome 11 open reading frame 60 (C11orf60), mRNA [NM_020153]	0.289701	619.19	2	756.889	2	0.246335	619.19	2	734.477	2	0.660089	619.19	2	978.431	2	A_23_P116207	NM_020153	C11orf60	NM_020153		Hs.533738	56912	GO:0003674(molecular_function)|GO:0005634(nucleus)|GO:0005737(cytoplasm)|GO:0008150(biological_process)	ENST00000264020
591	Homo sapiens ring finger protein 144B (RNF144B), mRNA [NM_182757]	-0.193729	125.929	2	110.105	2	-0.0753287	125.929	2	119.523	2	-0.261423	125.929	2	105.058	2	A_24_P406060	NM_182757	RNF144B	NM_182757	hs|6p22.3	Hs.148741	255488	GO:0000151(ubiquitin ligase complex)|GO:0004842(ubiquitin-protein ligase activity)|GO:0005515(protein binding)|GO:0006915(apoptosis)|GO:0008270(zinc ion binding)|GO:0016020(membrane)|GO:0016021(integral to membrane)|GO:0016874(ligase activity)|GO:0019941(modification-dependent protein catabolic process)|GO:0042787(protein ubiquitination during ubiquitin-dependent protein catabolic process)|GO:004…	ENST00000429054
592	Homo sapiens elongation factor 1 homolog (S. cerevisiae) (ELOF1), mRNA [NM_032377]	-0.0284385	7030.16	2	6892.94	2	-0.143136	7030.16	2	6366.15	2	-0.0996981	7030.16	2	6560.74	2	A_23_P130689	NM_032377	ELOF1	NM_032377	hs|19p13.2	Hs.631633	84337	GO:0005634(nucleus)|GO:0008270(zinc ion binding)|GO:0045449(regulation of transcription)|GO:0046872(metal ion binding)	ENST00000252445
593	Homo sapiens retina and anterior neural fold homeobox 2 (RAX2), mRNA [NM_032753]	0.440189	143.273	2	194.391	2	0.570088	143.273	2	212.706	2	0.755158	143.273	2	241.819	2	A_23_P56146	NM_032753	RAX2	NM_032753	hs|19p13.3	Hs.532691	84839	GO:0003700(transcription factor activity)|GO:0005634(nucleus)|GO:0006355(regulation of transcription, DNA-dependent)|GO:0007601(visual perception)|GO:0043565(sequence-specific DNA binding)|GO:0050896(response to stimulus)	ENST00000328906	NP340726
594	Homo sapiens mitogen-activated protein kinase kinase kinase 2 (MAP3K2), mRNA [NM_006609]	-0.268095	871.098	2	723.373	2	-0.0415928	871.098	2	846.342	2	-0.12654	871.098	2	797.948	2	A_33_P3415440	NM_006609	MAP3K2	NM_006609	hs|2q14.3	Hs.145605	10746	GO:0000166(nucleotide binding)|GO:0000287(magnesium ion binding)|GO:0004674(protein serine/threonine kinase activity)|GO:0004709(MAP kinase kinase kinase activity)|GO:0005515(protein binding)|GO:0005524(ATP binding)|GO:0005634(nucleus)|GO:0005737(cytoplasm)|GO:0005829(cytosol)|GO:0007257(activation of JUN kinase activity)|GO:0016740(transferase activity)	ENST00000409947		MAPK signaling pathway // Gap junction // GnRH signaling pathway	hsa04010 // hsa04540 // hsa04912
596	lincRNA:chr15:58549646-58623663 forward strand	-0.0162994	24.1966	1	23.9248	1	0.399678	24.1966	1	31.9205	1	-0.309065	24.1966	1	19.5306	1	A_19_P00319023	lincRNA:chr15:58549646-58623663_F			hs|15q22.2
600	Homo sapiens retinoblastoma 1 (RB1), mRNA [NM_000321]	-0.05077	4429.39	2	4276.22	2	0.178432	4429.39	2	5012.53	2	-0.130957	4429.39	2	4045.03	2	A_23_P204850	NM_000321	RB1	NM_000321	hs|13q14.3	Hs.408528	5925	GO:0000075(cell cycle checkpoint)|GO:0000083(regulation of transcription involved in G1/S-phase of mitotic cell cycle)|GO:0000122(negative regulation of transcription from RNA polymerase II promoter)|GO:0000279(M phase)|GO:0000785(chromatin)|GO:0003700(transcription factor activity)|GO:0003713(transcription coactivator activity)|GO:0005634(nucleus)|GO:0005654(nucleoplasm)|GO:0005819(spindle)|GO:0…	ENST00000267163		Cell cycle // Pathways in cancer // Pancreatic cancer // Glioma // Prostate cancer // Melanoma // Bladder cancer // Chronic myeloid leukemia // Small cell lung cancer // Non-small cell lung cancer	hsa04110 // hsa05200 // hsa05212 // hsa05214 // hsa05215 // hsa05218 // hsa05219 // hsa05220 // hsa05222 // hsa05223
601	Homo sapiens synuclein, alpha (non A4 component of amyloid precursor) (SNCA), transcript variant 4, mRNA [NM_007308]	-0.29952	2732.87	2	2220.52	2	-0.126922	2732.87	2	2502.72	2	-0.344616	2732.87	2	2152.19	2	A_23_P29939	NM_007308	SNCA	NM_007308	hs|4q22.1	Hs.21374	6622	GO:0000287(magnesium ion binding)|GO:0001774(microglial cell activation)|GO:0001921(positive regulation of receptor recycling)|GO:0001956(positive regulation of neurotransmitter secretion)|GO:0001963(synaptic transmission, dopaminergic)|GO:0004859(phospholipase inhibitor activity)|GO:0005504(fatty acid binding)|GO:0005509(calcium ion binding)|GO:0005634(nucleus)|GO:0005737(cytoplasm)|GO:0005829(c…	ENST00000394986		Alzheimer's disease // Parkinson's disease	hsa05010 // hsa05012
602	Homo sapiens Sad1 and UNC84 domain containing 1 (SUNC1), transcript variant 1, mRNA [NM_001030019]	-1.18819	31.9806	1	14.0348	1	0.296065	31.9806	1	39.2655	1	-0.545292	31.9806	1	21.9148	1	A_23_P329962	NM_001030019	SUNC1	NM_001030019	hs|7p12.3	Hs.406741	256979	GO:0016020(membrane)|GO:0016021(integral to membrane)	ENST00000449896
604	Homo sapiens THO complex 5 (THOC5), transcript variant 1, mRNA [NM_001002878]	-0.396869	3519.11	2	2672.78	2	-0.374718	3519.11	2	2714.14	2	-0.393791	3519.11	2	2678.49	2	A_23_P109470	NM_001002878	THOC5	NM_001002878	hs|22q12.2	Hs.75361	8563	GO:0000445(THO complex part of transcription export complex)|GO:0005515(protein binding)|GO:0005634(nucleus)|GO:0005737(cytoplasm)|GO:0030154(cell differentiation)|GO:0045650(negative regulation of macrophage differentiation)|GO:0046784(intronless viral mRNA export from host nucleus)	ENST00000458266		RNA transport	hsa03013
605	Homo sapiens transportin 3 (TNPO3), mRNA [NM_012470]	-0.127434	3063.54	2	2804.54	2	-0.130518	3063.54	2	2798.55	2	-0.143358	3063.54	2	2773.76	2	A_33_P3370132	NM_012470	TNPO3	NM_012470	hs|7q32.1	Hs.193613	23534	GO:0004872(receptor activity)|GO:0005515(protein binding)|GO:0005634(nucleus)|GO:0005737(cytoplasm)|GO:0015031(protein transport)	ENST00000393245	NP1073313
608	Homo sapiens cytochrome c oxidase subunit VIIc (COX7C), nuclear gene encoding mitochondrial protein, mRNA [NM_001867]	0.0373048	283878	2	291315	2	0.097574	283878	2	303742	2	0.211219	283878	2	328636	2	A_23_P110811	NM_001867	COX7C	NM_001867	hs|5q14.3	Hs.430075	1350	GO:0004129(cytochrome-c oxidase activity)|GO:0005739(mitochondrion)|GO:0005743(mitochondrial inner membrane)|GO:0006091(generation of precursor metabolites and energy)|GO:0016020(membrane)|GO:0016021(integral to membrane)	ENST00000247655		Oxidative phosphorylation // Metabolic pathways // Cardiac muscle contraction // Alzheimer's disease // Parkinson's disease // Huntington's disease	hsa00190 // hsa01100 // hsa04260 // hsa05010 // hsa05012 // hsa05016
609	PREDICTED: Homo sapiens similar to hCG2023245 (LOC100132261), mRNA [XM_001716356]	1.07583	979.411	2	2064.53	2	0.34238	979.411	2	1241.74	2	0.561071	979.411	2	1444.99	2	A_33_P3341731	XM_001716356	LOC100132261	XM_001716356	hs|11q13.2		100132261
611	lincRNA:chr6:80248431-80271605 forward strand	-0.565651	38.0436	2	25.7042	1	0.275176	38.0436	2	46.0381	1	0.98064	38.0436	2	75.073	2	A_19_P00332432	lincRNA:chr6:80248431-80271605_F			hs|6q14.1
613	Homo sapiens glutathione S-transferase, C-terminal domain containing (GSTCD), transcript variant 2, mRNA [NM_024751]	0.237831	312.787	2	368.845	2	-0.0620742	312.787	2	299.615	2	0.291142	312.787	2	382.729	2	A_23_P110288	NM_024751	GSTCD	NM_024751	hs|4q24	Hs.161429	79807	GO:0005515(protein binding)	ENST00000360505
614	Homo sapiens acyl-CoA synthetase short-chain family member 1 (ACSS1), nuclear gene encoding mitochondrial protein, mRNA [NM_032501]	-0.0230257	1384.02	2	1362.1	2	0.202201	1384.02	2	1592.24	2	0.389494	1384.02	2	1812.97	2	A_23_P120594	NM_032501	ACSS1	NM_032501	hs|20p11.21	Hs.529353	84532	GO:0000166(nucleotide binding)|GO:0003987(acetate-CoA ligase activity)|GO:0005515(protein binding)|GO:0005524(ATP binding)|GO:0005739(mitochondrion)|GO:0005759(mitochondrial matrix)|GO:0006085(acetyl-CoA biosynthetic process)|GO:0008152(metabolic process)|GO:0016208(AMP binding)|GO:0016874(ligase activity)	ENST00000432802	NP1140206	Glycolysis / Gluconeogenesis // Pyruvate metabolism // Propanoate metabolism // Metabolic pathways	hsa00010 // hsa00620 // hsa00640 // hsa01100
616	Homo sapiens EGF-like-domain, multiple 8 (EGFL8), mRNA [NM_030652]	-0.0516705	1785	2	1722.2	2	-0.347055	1785	2	1403.34	2	-0.3297	1785	2	1420.33	2	A_23_P424582	NM_030652	EGFL8	NM_030652	hs|6p21.32	Hs.332138	80864	GO:0001701(in utero embryonic development)|GO:0005509(calcium ion binding)|GO:0005576(extracellular region)|GO:0016021(integral to membrane)	ENST00000438009
617	Homo sapiens ATP-binding cassette, sub-family C (CFTR/MRP), member 8 (ABCC8), mRNA [NM_000352]	0.0470773	386.784	2	399.613	2	0.252768	386.784	2	460.849	2	0.490431	386.784	2	543.379	2	A_23_P24774	NM_000352	ABCC8	NM_000352	hs|11p15.1	Hs.54470	6833	GO:0000166(nucleotide binding)|GO:0004872(receptor activity)|GO:0005524(ATP binding)|GO:0005975(carbohydrate metabolic process)|GO:0006813(potassium ion transport)|GO:0008281(sulfonylurea receptor activity)|GO:0015079(potassium ion transmembrane transporter activity)|GO:0016020(membrane)|GO:0016021(integral to membrane)|GO:0016887(ATPase activity)|GO:0042626(ATPase activity, coupled to transmembr…	ENST00000302539		ABC transporters // Type II diabetes mellitus	hsa02010 // hsa04930
618	Homo sapiens actin binding LIM protein family, member 2 (ABLIM2), transcript variant 7, mRNA [NM_001130088]	0.00545559	181.395	2	182.082	2	0.249301	181.395	2	215.611	2	0.184844	181.395	2	206.19	2	A_33_P3381666	NM_001130088	ABLIM2	NM_001130088	hs|4p16.1	Hs.233404	84448	GO:0003779(actin binding)|GO:0005737(cytoplasm)|GO:0007010(cytoskeleton organization)|GO:0008270(zinc ion binding)|GO:0015629(actin cytoskeleton)|GO:0046872(metal ion binding)	ENST00000428004		Axon guidance	hsa04360
619	lincRNA:chr1:228258277-228268427 reverse strand	0.794185	35911.8	2	62274.5	2	0.583502	35911.8	2	53813.1	2	0.525727	35911.8	2	51700.7	2	A_19_P00328337	lincRNA:chr1:228258277-228268427_R			hs|1q42.13
620	Homo sapiens lectin, mannose-binding, 1 (LMAN1), mRNA [NM_005570]	-0.0722333	177.092	2	168.443	2	0.019909	177.092	2	179.552	2	-0.040852	177.092	2	172.147	2	A_24_P159702	NM_005570	LMAN1	NM_005570	hs|18q21.32	Hs.465295	3998	GO:0000139(Golgi membrane)|GO:0005529(sugar binding)|GO:0005537(mannose binding)|GO:0005783(endoplasmic reticulum)|GO:0005789(endoplasmic reticulum membrane)|GO:0005792(microsome)|GO:0005793(ER-Golgi intermediate compartment)|GO:0005794(Golgi apparatus)|GO:0006457(protein folding)|GO:0006888(ER to Golgi vesicle-mediated transport)|GO:0007596(blood coagulation)|GO:0015031(protein transport)|GO:001…	ENST00000251047		Protein processing in endoplasmic reticulum	hsa04141
621	Homo sapiens runt-related transcription factor 1; translocated to, 1 (cyclin D-related) (RUNX1T1), transcript variant 1, mRNA [NM_004349]	-0.19334	1822.66	2	1594.06	2	0.0912489	1822.66	2	1941.66	2	-0.121438	1822.66	2	1675.52	2	A_23_P216307	NM_004349	RUNX1T1	NM_004349	hs|8q21.3	Hs.368431	862	GO:0003700(transcription factor activity)|GO:0005515(protein binding)|GO:0005634(nucleus)|GO:0006091(generation of precursor metabolites and energy)|GO:0006355(regulation of transcription, DNA-dependent)|GO:0008270(zinc ion binding)|GO:0016564(transcription repressor activity)|GO:0042803(protein homodimerization activity)|GO:0045444(fat cell differentiation)|GO:0046872(metal ion binding)|GO:00511…	ENST00000436581	NP088302	Pathways in cancer // Acute myeloid leukemia	hsa05200 // hsa05221
622		0.442321	87.5676	2	118.986	2	-0.518522	87.5676	2	61.1298	2	-0.187089	87.5676	2	76.9173	2	A_33_P3329750				hs|10p11.21
623	Homo sapiens cysteine-rich PDZ-binding protein (CRIPT), mRNA [NM_014171]	-0.135779	2742.82	2	2496.46	2	-0.0869931	2742.82	2	2582.32	2	-0.419156	2742.82	2	2051.25	2	A_33_P3251989	NM_014171	CRIPT	NM_014171	hs|2p21	Hs.133998	9419	GO:0005737(cytoplasm)|GO:0019904(protein domain specific binding)|GO:0030054(cell junction)|GO:0042995(cell projection)|GO:0043197(dendritic spine)|GO:0045202(synapse)|GO:0045211(postsynaptic membrane)	ENST00000238892
626	Homo sapiens zeta-chain (TCR) associated protein kinase 70kDa (ZAP70), transcript variant 1, mRNA [NM_001079]	0.611109	15.4604	1	23.6148	1	1.71863	15.4604	1	50.8839	2	1.3696	15.4604	1	39.9496	1	A_24_P169234	NM_001079	ZAP70	NM_001079		Hs.234569	7535	GO:0000166(nucleotide binding)|GO:0001784(phosphotyrosine binding)|GO:0004715(non-membrane spanning protein tyrosine kinase activity)|GO:0005515(protein binding)|GO:0005524(ATP binding)|GO:0005737(cytoplasm)|GO:0005829(cytosol)|GO:0006955(immune response)|GO:0007243(protein kinase cascade)|GO:0016740(transferase activity)|GO:0018108(peptidyl-tyrosine phosphorylation)|GO:0042101(T cell receptor co…	ENST00000451498	NP584677	Natural killer cell mediated cytotoxicity // T cell receptor signaling pathway // Primary immunodeficiency	hsa04650 // hsa04660 // hsa05340
627		0.70455	129.414	2	210.899	2	0.790462	129.414	2	223.839	2	0.378367	129.414	2	168.222	2	A_33_P3351276				hs|16p11.2
628	Homo sapiens UTP11-like, U3 small nucleolar ribonucleoprotein, (yeast) (UTP11L), mRNA [NM_016037]	-0.198878	8119.32	2	7073.78	2	-0.20495	8119.32	2	7044.07	2	-0.299971	8119.32	2	6595.07	2	A_23_P11774	NM_016037	UTP11L	NM_016037	hs|1p34.3	Hs.472038	51118	GO:0005515(protein binding)|GO:0005615(extracellular space)|GO:0005634(nucleus)|GO:0005730(nucleolus)|GO:0005737(cytoplasm)|GO:0006364(rRNA processing)|GO:0006917(induction of apoptosis)|GO:0007399(nervous system development)|GO:0032040(small-subunit processome)|GO:0048011(nerve growth factor receptor signaling pathway)	ENST00000373014
629	lincRNA:chr11:2016408-2017024 forward strand	0.313553	55.2179	2	68.6229	2	-0.0719499	55.2179	2	52.5316	2	1.00304	55.2179	2	110.669	2	A_19_P00323431	lincRNA:chr11:2016408-2017024_F			hs|11p15.5
633	Homo sapiens histone cluster 1, H2ae (HIST1H2AE), mRNA [NM_021052]	0.339323	8233.8	2	10417.1	2	0.0875689	8233.8	2	8749.05	2	0.248337	8233.8	2	9780.41	2	A_23_P59045	NM_021052	HIST1H2AE	NM_021052	hs|6p22.1	Hs.121017	3012		ENST00000303910		Systemic lupus erythematosus	hsa05322
635	lincRNA:chr20:31438639-31447464 forward strand	0.178184	4833.56	2	5468.97	2	0.287424	4833.56	2	5899.16	2	0.164103	4833.56	2	5415.86	2	A_19_P00331302	lincRNA:chr20:31438639-31447464_F			hs|20q11.21
636	Homo sapiens epithelial membrane protein 2 (EMP2), mRNA [NM_001424]	-0.0611701	6285.07	2	6024.15	2	0.193242	6285.07	2	7185.91	2	0.233627	6285.07	2	7389.9	2	A_23_P106682	NM_001424	EMP2	NM_001424	hs|16p13.13	Hs.531561	2013	GO:0008283(cell proliferation)|GO:0016020(membrane)|GO:0016021(integral to membrane)	ENST00000359543
640		-0.375775	175.75	2	135.449	2	-0.268386	175.75	2	145.916	2	-0.119025	175.75	2	161.832	2	A_33_P3214785				hs|1p31.3
642	Homo sapiens eukaryotic translation initiation factor 4H (EIF4H), transcript variant 1, mRNA [NM_022170]	0.0103642	44577.5	2	44898.9	2	0.00859242	44577.5	2	44843.8	2	0.148351	44577.5	2	49405.3	2	A_32_P168886	NM_022170	EIF4H	NM_022170	hs|7p15.2	Hs.520943	7458	GO:0000166(nucleotide binding)|GO:0003723(RNA binding)|GO:0003743(translation initiation factor activity)|GO:0005515(protein binding)|GO:0005737(cytoplasm)|GO:0005829(cytosol)|GO:0006412(translation)|GO:0006446(regulation of translational initiation)|GO:0016281(eukaryotic translation initiation factor 4F complex)|GO:0044419(interspecies interaction between organisms)|GO:0048471(perinuclear region…	ENST00000353999	NP1199963
644	Homo sapiens mesoderm development candidate 1 (MESDC1), mRNA [NM_022566]	-0.188031	4457.8	2	3913.07	2	-0.183067	4457.8	2	3926.56	2	-0.214177	4457.8	2	3842.79	2	A_23_P99891	NM_022566	MESDC1	NM_022566	hs|15q25.2	Hs.513071	59274		ENST00000267984
645	lincRNA:chrX:73419700-73513050 forward strand	0.770023	179.089	2	305.401	2	0.59664	179.089	2	270.817	2	0.71593	179.089	2	294.162	2	A_19_P00325042	lincRNA:chrX:73419700-73513050_F			hs|Xq13.2
647	lincRNA:chr10:46972944-46982894 forward strand	0.978975	3250.44	2	6406.82	2	0.829731	3250.44	2	5777.17	2	0.933193	3250.44	2	6206.7	2	A_19_P00328352	lincRNA:chr10:46972944-46982894_F			hs|10q11.22
649	lincRNA:chr20:56827169-56884069 reverse strand	-0.256844	28.6024	1	23.9378	1	0.430868	28.6024	1	38.5573	1	-0.218771	28.6024	1	24.578	1	A_19_P00808367	lincRNA:chr20:56827169-56884069_R			hs|20q13.32
651	Homo sapiens transition protein 1 (during histone to protamine replacement) (TNP1), mRNA [NM_003284]	-0.976405	24.2424	1	12.3211	1	0.861869	24.2424	1	44.0579	1	-0.0601871	24.2424	1	23.2518	1	A_23_P165504	NM_003284	TNP1	NM_003284	hs|2q35	Hs.3017	7141	GO:0000012(single strand break repair)|GO:0000786(nucleosome)|GO:0001673(male germ cell nucleus)|GO:0003677(DNA binding)|GO:0005634(nucleus)|GO:0005694(chromosome)|GO:0006337(nucleosome disassembly)|GO:0006338(chromatin remodeling)|GO:0006342(chromatin silencing)|GO:0007275(multicellular organismal development)|GO:0007283(spermatogenesis)|GO:0007290(spermatid nucleus elongation)|GO:0019953(sexual…	ENST00000236979
652	lincRNA:chr15:49013058-49023258 reverse strand	-1.07267	37.0548	1	17.6173	1	0.0334014	37.0548	1	37.9227	1	0.0461273	37.0548	1	38.2587	1	A_19_P00329408	lincRNA:chr15:49013058-49023258_R			hs|15q21.2
653	Homo sapiens zinc finger protein 233 (ZNF233), mRNA [NM_181756]	0.367942	30.8883	1	39.8616	1	0.0837953	30.8883	1	32.7355	1	0.191147	30.8883	1	35.2642	1	A_33_P3388822	NM_181756	ZNF233	NM_181756	hs|19q13.2	Hs.466891	353355	GO:0003677(DNA binding)|GO:0005622(intracellular)|GO:0005634(nucleus)|GO:0006355(regulation of transcription, DNA-dependent)|GO:0008270(zinc ion binding)|GO:0046872(metal ion binding)	ENST00000253426
654	Homo sapiens cyclin B1 (CCNB1), mRNA [NM_031966]	-0.213788	16676.2	2	14379.4	2	-0.20024	16676.2	2	14515.1	2	-0.372055	16676.2	2	12885.4	2	A_23_P122197	NM_031966	CCNB1	NM_031966	hs|5q13.2	Hs.23960	891	GO:0000086(G2/M transition of mitotic cell cycle)|GO:0001556(oocyte maturation)|GO:0005515(protein binding)|GO:0005575(cellular_component)|GO:0005634(nucleus)|GO:0005654(nucleoplasm)|GO:0005737(cytoplasm)|GO:0005813(centrosome)|GO:0005829(cytosol)|GO:0007067(mitosis)|GO:0031145(anaphase-promoting complex-dependent proteasomal ubiquitin-dependent protein catabolic process)|GO:0042246(tissue regene…	ENST00000256442		Cell cycle // Oocyte meiosis // p53 signaling pathway // Progesterone-mediated oocyte maturation	hsa04110 // hsa04114 // hsa04115 // hsa04914
658	Homo sapiens Cbp/p300-interacting transactivator, with Glu/Asp-rich carboxy-terminal domain, 1 (CITED1), transcript variant 1, mRNA [NM_004143]	-1.45305	9841.6	2	3594.64	2	-0.558135	9841.6	2	6684.21	2	-1.59149	9841.6	2	3265.72	2	A_23_P73526	NM_004143	CITED1	NM_004143	hs|Xq13.1	Hs.40403	4435	GO:0001570(vasculogenesis)|GO:0001656(metanephros development)|GO:0001892(embryonic placenta development)|GO:0003700(transcription factor activity)|GO:0005634(nucleus)|GO:0006357(regulation of transcription from RNA polymerase II promoter)|GO:0008283(cell proliferation)|GO:0030178(negative regulation of Wnt receptor signaling pathway)|GO:0030318(melanocyte differentiation)|GO:0030511(positive reg…	ENST00000454225
659	Homo sapiens adaptor-related protein complex 2, alpha 2 subunit (AP2A2), mRNA [NM_012305]	-0.821584	5172.19	2	2926.53	2	0.0751995	5172.19	2	5448.94	2	0.0753358	5172.19	2	5449.45	2	A_24_P932418	NM_012305	AP2A2	NM_012305	hs|11p15.5	Hs.19121	161	GO:0005515(protein binding)|GO:0005829(cytosol)|GO:0005886(plasma membrane)|GO:0005905(coated pit)|GO:0006886(intracellular protein transport)|GO:0006897(endocytosis)|GO:0008289(lipid binding)|GO:0008565(protein transporter activity)|GO:0030117(membrane coat)|GO:0030122(AP-2 adaptor complex)|GO:0030666(endocytic vesicle membrane)|GO:0050690(regulation of defense response to virus by virus)	ENST00000452310		Endocytosis // Huntington's disease	hsa04144 // hsa05016
660	Homo sapiens RAP2B, member of RAS oncogene family (RAP2B), mRNA [NM_002886]	-0.375228	115.55	2	89.0874	1	0.0961432	115.55	2	123.513	2	0.427644	115.55	2	155.419	2	A_33_P3303121	NM_002886	RAP2B	NM_002886	hs|3q25.1	Hs.98643	5912	GO:0000166(nucleotide binding)|GO:0003924(GTPase activity)|GO:0005525(GTP binding)|GO:0005622(intracellular)|GO:0005886(plasma membrane)|GO:0007165(signal transduction)|GO:0007264(small GTPase mediated signal transduction)|GO:0019904(protein domain specific binding)	ENST00000323534
661	Homo sapiens cytochrome P450, family 4, subfamily A, polypeptide 11 (CYP4A11), mRNA [NM_000778]	0.345506	126.216	2	160.37	2	-0.400131	126.216	2	95.6452	2	-0.280889	126.216	2	103.886	2	A_24_P191013	NM_000778	CYP4A11	NM_000778		Hs.1645	1579	GO:0005783(endoplasmic reticulum)|GO:0005789(endoplasmic reticulum membrane)|GO:0005792(microsome)|GO:0006631(fatty acid metabolic process)|GO:0008393(fatty acid (omega-1)-hydroxylase activity)|GO:0009055(electron carrier activity)|GO:0016020(membrane)|GO:0018685(alkane 1-monooxygenase activity)|GO:0019825(oxygen binding)|GO:0019898(extrinsic to membrane)|GO:0020037(heme binding)|GO:0046872(metal…	ENST00000371905	NP175000	Fatty acid metabolism // Arachidonic acid metabolism // Retinol metabolism // Metabolic pathways // PPAR signaling pathway // Vascular smooth muscle contraction	hsa00071 // hsa00590 // hsa00830 // hsa01100 // hsa03320 // hsa04270
662	Homo sapiens differentially expressed in FDCP 8 homolog (mouse) (DEF8), transcript variant 2, mRNA [NM_017702]	-0.762249	30421.3	2	17935.7	2	-0.175598	30421.3	2	26935	2	0.11848	30421.3	2	33025.1	2	A_23_P88893	NM_017702	DEF8	NM_017702		Hs.62771	54849	GO:0005515(protein binding)|GO:0007242(intracellular signaling cascade)|GO:0008270(zinc ion binding)|GO:0046872(metal ion binding)	ENST00000418391
663		-0.510741	287806	2	202000	2	0.0570197	287806	2	299409	2	0.0759916	287806	2	303373	2	A_33_P3255782				hs|5q31.1
665	Homo sapiens zinc finger and SCAN domain containing 21 (ZSCAN21), mRNA [NM_145914]	-0.603865	159.225	2	104.768	2	-0.302247	159.225	2	129.129	2	-0.160621	159.225	2	142.449	2	A_23_P111865	NM_145914	ZSCAN21	NM_145914	hs|7q22.1	Hs.632294	7589	GO:0003700(transcription factor activity)|GO:0005515(protein binding)|GO:0005622(intracellular)|GO:0005634(nucleus)|GO:0008270(zinc ion binding)|GO:0016563(transcription activator activity)|GO:0045893(positive regulation of transcription, DNA-dependent)|GO:0046872(metal ion binding)	ENST00000299672	NP1276405
666	Homo sapiens sperm associated antigen 4 (SPAG4), mRNA [NM_003116]	-0.129187	281.472	2	257.363	2	0.163901	281.472	2	315.337	2	0.274696	281.472	2	340.508	2	A_23_P132027	NM_003116	SPAG4	NM_003116		Hs.123159	6676	GO:0005198(structural molecule activity)|GO:0005737(cytoplasm)|GO:0005856(cytoskeleton)|GO:0005874(microtubule)|GO:0005929(cilium)|GO:0007283(spermatogenesis)|GO:0016020(membrane)|GO:0016021(integral to membrane)|GO:0019861(flagellum)|GO:0035086(flagellar axoneme)|GO:0042802(identical protein binding)	ENST00000374273
667	Homo sapiens COMM domain containing 2 (COMMD2), mRNA [NM_016094]	0.0938345	633.269	2	675.827	2	-0.0335956	633.269	2	618.693	2	0.105421	633.269	2	681.276	2	A_23_P40782	NM_016094	COMMD2	NM_016094		Hs.591315	51122	GO:0005515(protein binding)	ENST00000232863	NP1466834
669	lincRNA:chr6:6794382-6801404 reverse strand	-0.0284342	23.849	1	23.3836	1	1.20946	23.849	1	55.1511	2	-0.234831	23.849	1	20.2665	1	A_19_P00322411	lincRNA:chr6:6794382-6801404_R			hs|6p25.1
670	Homo sapiens tRNA aspartic acid methyltransferase 1 (TRDMT1), transcript variant a, mRNA [NM_004412]	-1.28102	343.358	2	141.293	2	0.237881	343.358	2	404.909	2	0.124051	343.358	2	374.189	2	A_23_P115636	NM_004412	TRDMT1	NM_004412		Hs.351665	1787	GO:0001975(response to amphetamine)|GO:0003677(DNA binding)|GO:0003723(RNA binding)|GO:0003886(DNA (cytosine-5-)-methyltransferase activity)|GO:0005634(nucleus)|GO:0006306(DNA methylation)|GO:0008033(tRNA processing)|GO:0008168(methyltransferase activity)|GO:0016428(tRNA (cytosine-5-)-methyltransferase activity)|GO:0016740(transferase activity)	ENST00000495022		Cysteine and methionine metabolism // Metabolic pathways	hsa00270 // hsa01100
671	Homo sapiens ribosomal modification protein rimK-like family member B (RIMKLB), mRNA [NM_020734]	0.451331	75.721	2	103.533	2	-0.373241	75.721	2	58.4601	2	0.542733	75.721	2	110.305	2	A_23_P361841	NM_020734	RIMKLB	NM_020734	hs|12p13.31	Hs.504670	57494	GO:0000166(nucleotide binding)|GO:0003824(catalytic activity)|GO:0005524(ATP binding)|GO:0006464(protein modification process)|GO:0030145(manganese ion binding)|GO:0046872(metal ion binding)	ENST00000357529
674	Homo sapiens sema domain, immunoglobulin domain (Ig), transmembrane domain (TM) and short cytoplasmic domain, (semaphorin) 4C (SEMA4C), mRNA [NM_017789]	0.403314	6688.61	2	8845.97	2	0.157959	6688.61	2	7462.54	2	0.330743	6688.61	2	8412.01	2	A_23_P114057	NM_017789	SEMA4C	NM_017789	hs|2q11.2	Hs.516220	54910	GO:0004872(receptor activity)|GO:0005515(protein binding)|GO:0007275(multicellular organismal development)|GO:0007399(nervous system development)|GO:0014069(postsynaptic density)|GO:0016020(membrane)|GO:0016021(integral to membrane)|GO:0030672(synaptic vesicle membrane)|GO:0032874(positive regulation of stress-activated MAPK cascade)|GO:0042692(muscle cell differentiation)	ENST00000305476		Axon guidance	hsa04360
675	Homo sapiens CD82 molecule (CD82), transcript variant 1, mRNA [NM_002231]	0.586421	335.208	2	503.32	2	0.26093	335.208	2	401.663	2	0.19031	335.208	2	382.475	2	A_23_P1782	NM_002231	CD82	NM_002231	hs|11p11.2	Hs.527778	3732	GO:0005515(protein binding)|GO:0005886(plasma membrane)|GO:0005887(integral to plasma membrane)	ENST00000227155		p53 signaling pathway	hsa04115
676	Homo sapiens cDNA clone IMAGE:5267715 [BC036215]	0.276427	535.238	2	648.276	2	0.298264	535.238	2	658.163	2	0.147527	535.238	2	592.867	2	A_33_P3261914	BC036215		BC036215	hs|7q11.21	Hs.512544
679	Homo sapiens espin (ESPN), mRNA [NM_031475]	-0.138199	86.5671	2	78.6595	2	-0.631669	86.5671	2	55.873	2	-1.0257	86.5671	2	42.5193	1	A_23_P12405	NM_031475	ESPN	NM_031475	hs|1p36.31	Hs.719151	83715	GO:0003779(actin binding)|GO:0005737(cytoplasm)|GO:0007605(sensory perception of sound)|GO:0007626(locomotory behavior)|GO:0015629(actin cytoskeleton)|GO:0030046(parallel actin filament bundle formation)|GO:0032420(stereocilium)	ENST00000377828
680	Homo sapiens collagen, type XIII, alpha 1 (COL13A1), transcript variant 1, mRNA [NM_005203]	-0.0101756	375.787	2	373.146	2	0.175758	375.787	2	424.473	2	-0.0821265	375.787	2	354.993	2	A_23_P1331	NM_005203	COL13A1	NM_005203	hs|10q22.1	Hs.695934	1305	GO:0001763(morphogenesis of a branching structure)|GO:0001958(endochondral ossification)|GO:0005201(extracellular matrix structural constituent)|GO:0005515(protein binding)|GO:0005600(collagen type XIII)|GO:0005886(plasma membrane)|GO:0007160(cell-matrix adhesion)|GO:0007275(multicellular organismal development)|GO:0008150(biological_process)|GO:0008201(heparin binding)|GO:0016021(integral to mem…	ENST00000356340	NP520187
681	Homo sapiens integrin, alpha 7 (ITGA7), transcript variant 2, mRNA [NM_002206]	0.37028	3169.97	2	4097.51	2	-0.00965558	3169.97	2	3148.82	2	0.0639531	3169.97	2	3313.65	2	A_23_P128084	NM_002206	ITGA7	NM_002206	hs|12q13.3	Hs.524484	3679	GO:0004872(receptor activity)|GO:0005509(calcium ion binding)|GO:0005515(protein binding)|GO:0005886(plasma membrane)|GO:0007155(cell adhesion)|GO:0007160(cell-matrix adhesion)|GO:0007229(integrin-mediated signaling pathway)|GO:0007517(muscle organ development)|GO:0008305(integrin complex)|GO:0008360(regulation of cell shape)|GO:0016021(integral to membrane)|GO:0048514(blood vessel morphogenesis)	ENST00000257880		Focal adhesion // ECM-receptor interaction // Regulation of actin cytoskeleton // Hypertrophic cardiomyopathy (HCM) // Arrhythmogenic right ventricular cardiomyopathy (ARVC) // Dilated cardiomyopathy	hsa04510 // hsa04512 // hsa04810 // hsa05410 // hsa05412 // hsa05414
683	Homo sapiens electron-transfer-flavoprotein, beta polypeptide (ETFB), transcript variant 2, mRNA [NM_001014763]	0.349922	50609.5	2	64501.3	2	0.120083	50609.5	2	55002.2	2	0.0795252	50609.5	2	53477.5	2	A_23_P107653	NM_001014763	ETFB	NM_001014763	hs|19q13.32	Hs.348531	2109	GO:0005739(mitochondrion)|GO:0005759(mitochondrial matrix)|GO:0006810(transport)|GO:0009055(electron carrier activity)|GO:0022900(electron transport chain)	ENST00000354232	NP1165274
684	Homo sapiens abl-interactor 2 (ABI2), mRNA [NM_005759]	0.0887033	825.961	2	878.338	2	-0.0827035	825.961	2	779.944	2	-0.152182	825.961	2	743.273	2	A_24_P933418	NM_005759	ABI2	NM_005759	hs|2q33.2	Hs.471156	10152	GO:0003677(DNA binding)|GO:0005070(SH3/SH2 adaptor activity)|GO:0005737(cytoplasm)|GO:0005829(cytosol)|GO:0005856(cytoskeleton)|GO:0005913(cell-cell adherens junction)|GO:0006928(cell motion)|GO:0007010(cytoskeleton organization)|GO:0007611(learning or memory)|GO:0008093(cytoskeletal adaptor activity)|GO:0008154(actin polymerization or depolymerization)|GO:0016358(dendrite development)|GO:0016477…	ENST00000261016		Regulation of actin cytoskeleton	hsa04810
687	Homo sapiens chromosome 1 open reading frame 183 (C1orf183), transcript variant 1, mRNA [NM_019099]	0.661888	564.82	2	893.632	2	0.369391	564.82	2	729.639	2	0.350767	564.82	2	720.281	2	A_24_P336577	NM_019099	C1orf183	NM_019099	hs|1p13.2	Hs.657857	55924		ENST00000444059
690		0.558634	488.999	2	720.235	2	0.367932	488.999	2	631.055	2	0.267342	488.999	2	588.554	2	A_33_P3412556				hs|13q12.11
693	Homo sapiens ADP-ribosylation factor related protein 1 (ARFRP1), transcript variant 2, mRNA [NM_001134758]	0.21206	301.748	2	349.527	2	0.531812	301.748	2	436.25	2	0.562646	301.748	2	445.674	2	A_33_P3242743	NM_001134758	ARFRP1	NM_001134758	hs|20q13.33	Hs.389277	10139	GO:0000166(nucleotide binding)|GO:0003924(GTPase activity)|GO:0005525(GTP binding)|GO:0005622(intracellular)|GO:0005624(membrane fraction)|GO:0005794(Golgi apparatus)|GO:0007165(signal transduction)|GO:0007264(small GTPase mediated signal transduction)|GO:0007369(gastrulation)	ENST00000440854
694	Homo sapiens phospholipase C, gamma 2 (phosphatidylinositol-specific) (PLCG2), mRNA [NM_002661]	0.24478	216.93	2	257.043	2	0.399709	216.93	2	286.183	2	0.6612	216.93	2	343.052	2	A_23_P106675	NM_002661	PLCG2	NM_002661	hs|16q23.3	Hs.413111	5336	GO:0002316(follicular B cell differentiation)|GO:0004435(phosphoinositide phospholipase C activity)|GO:0004871(signal transducer activity)|GO:0005509(calcium ion binding)|GO:0005515(protein binding)|GO:0005624(membrane fraction)|GO:0005886(plasma membrane)|GO:0007204(elevation of cytosolic calcium ion concentration)|GO:0007242(intracellular signaling cascade)|GO:0009395(phospholipid catabolic pro…	ENST00000359376		Inositol phosphate metabolism // Metabolic pathways // ErbB signaling pathway // Calcium signaling pathway // Phosphatidylinositol signaling system // VEGF signaling pathway // Osteoclast differentiation // Natural killer cell mediated cytotoxicity // B cell receptor signaling pathway // Fc epsilon RI signaling pathway // Fc gamma R-mediated phagocytosis // Leukocyte transendothelial migration //…	hsa00562 // hsa01100 // hsa04012 // hsa04020 // hsa04070 // hsa04370 // hsa04380 // hsa04650 // hsa04662 // hsa04664 // hsa04666 // hsa04670 // hsa04722 // hsa05110 // hsa05120 // hsa05200 // hsa05214 // hsa05223
695		0.0108369	70.656	2	71.1887	2	-0.0731859	70.656	2	67.1611	2	0.401758	70.656	2	93.3448	2	A_33_P3316052				hs|Xp22.2
697	Homo sapiens l(3)mbt-like 3 (Drosophila) (L3MBTL3), transcript variant 1, mRNA [NM_032438]	-0.305669	110.314	2	89.2518	2	0.473789	110.314	2	153.199	2	-0.658055	110.314	2	69.9098	2	A_23_P311885	NM_032438	L3MBTL3	NM_032438	hs|6q23.1	Hs.658051	84456	GO:0003674(molecular_function)|GO:0005634(nucleus)|GO:0045449(regulation of transcription)	ENST00000361794
699	PREDICTED: Homo sapiens hypothetical LOC100128163 (LOC100128163), mRNA [XM_001719960]	0.359192	84.6244	2	108.548	2	0.141998	84.6244	2	93.3773	2	0.647288	84.6244	2	132.541	2	A_33_P3288614	XM_001719960	LOC100128163	XM_001719960	hs|18q21.32	Hs.644875	100128163
700	lincRNA:chr9:138999696-139000927 reverse strand	0.661855	531.568	2	841.001	2	0.216789	531.568	2	617.758	2	0.0678474	531.568	2	557.163	2	A_19_P00321253	lincRNA:chr9:138999696-139000927_R			hs|9q34.3
703	Homo sapiens MARVEL domain containing 2 (MARVELD2), transcript variant 2, mRNA [NM_144724]	0.0758574	741.409	2	781.436	2	0.12387	741.409	2	807.88	2	-0.188381	741.409	2	650.654	2	A_23_P401675	NM_144724	MARVELD2	NM_144724	hs|5q13.2	Hs.657687	153562	GO:0005886(plasma membrane)|GO:0005923(tight junction)|GO:0007605(sensory perception of sound)|GO:0016021(integral to membrane)|GO:0030054(cell junction)	ENST00000413223
705	Homo sapiens cyclin H (CCNH), mRNA [NM_001239]	0.106191	5499.33	2	5919.39	2	-0.0162271	5499.33	2	5437.83	2	0.236601	5499.33	2	6479.39	2	A_23_P30338	NM_001239	CCNH	NM_001239		Hs.292524	902	GO:0000718(nucleotide-excision repair, DNA damage removal)|GO:0004672(protein kinase activity)|GO:0005515(protein binding)|GO:0005634(nucleus)|GO:0005654(nucleoplasm)|GO:0005675(holo TFIIH complex)|GO:0006367(transcription initiation from RNA polymerase II promoter)|GO:0006368(RNA elongation from RNA polymerase II promoter)|GO:0007049(cell cycle)|GO:0008094(DNA-dependent ATPase activity)|GO:00083…	ENST00000256897		Nucleotide excision repair // Cell cycle	hsa03420 // hsa04110
706	Homo sapiens HLA complex group 18 (HCG18), non-coding RNA [NR_024052]	0.0599266	525.06	2	547.33	2	0.169795	525.06	2	590.639	2	0.0111405	525.06	2	529.13	2	A_33_P3280993	NR_024052	HCG18	NR_024052	hs|6p21.33		414777
707	Homo sapiens BTB (POZ) domain containing 19 (BTBD19), mRNA [NM_001136537]	2.48245	9.05427	1	50.5994	1	1.39056	9.05427	1	23.7385	1	2.62638	9.05427	1	55.908	2	A_24_P550924	NM_001136537	BTBD19	NM_001136537		Hs.632400	149478		ENST00000409335
709	lincRNA:chr2:10696899-10710849 forward strand	0.49122	87.7166	2	123.297	2	0.0445751	87.7166	2	90.4691	2	-0.341125	87.7166	2	69.2457	2	A_19_P00326174	lincRNA:chr2:10696899-10710849_F			hs|2p25.1
710	lincRNA:chr2:242827102-242835777 reverse strand	0.697935	297.538	2	482.661	2	0.56137	297.538	2	439.068	2	0.664927	297.538	2	471.743	2	A_19_P00807483	lincRNA:chr2:242827102-242835777_R			hs|2q37.3
712	lincRNA:chr10:119266785-119280356 forward strand	0.619443	175.882	2	270.204	2	0.616125	175.882	2	269.583	2	0.279237	175.882	2	213.442	2	A_19_P00332176	lincRNA:chr10:119266785-119280356_F			hs|10q26.11
713	Homo sapiens heat shock transcription factor family, X linked 1 (HSFX1), mRNA [NM_016153]	0.868557	26.5452	1	48.4672	1	0.637996	26.5452	1	41.3088	1	-1.0004	26.5452	1	13.2689	1	A_23_P96497	NM_016153	HSFX1	NM_016153	hs|Xq28	Hs.709146	51402		ENST00000437163
714	Homo sapiens squamous cell carcinoma antigen recognized by T cells (SART1), mRNA [NM_005146]	0.0469227	670.301	2	692.461	2	0.0122693	670.301	2	676.026	2	-0.10402	670.301	2	623.673	2	A_33_P3299435	NM_005146	SART1	NM_005146	hs|11q13.1	Hs.502883	9092	GO:0003674(molecular_function)|GO:0005634(nucleus)|GO:0005681(spliceosomal complex)|GO:0005737(cytoplasm)|GO:0005829(cytosol)|GO:0006397(mRNA processing)|GO:0007050(cell cycle arrest)|GO:0008380(RNA splicing)|GO:0008629(induction of apoptosis by intracellular signals)|GO:0045585(positive regulation of cytotoxic T cell differentiation)	ENST00000312397		Spliceosome	hsa03040
715	Homo sapiens gasdermin A (GSDMA), mRNA [NM_178171]	0.82561	9.29408	1	16.4718	1	0.623733	9.29408	1	14.3208	1	1.07509	9.29408	1	19.5812	1	A_23_P152605	NM_178171	GSDMA	NM_178171	hs|17q21.31	Hs.448873	284110	GO:0005737(cytoplasm)|GO:0006915(apoptosis)|GO:0006917(induction of apoptosis)|GO:0048471(perinuclear region of cytoplasm)	ENST00000301659
720	lincRNA:chrX:73040632-73046136 reverse strand	-0.228247	17935.9	2	15311.3	2	-0.0437305	17935.9	2	17400.4	2	0.0664673	17935.9	2	18781.5	2	A_19_P00319151	lincRNA:chrX:73040632-73046136_R			hs|Xq13.2
722	Homo sapiens cholinergic receptor, muscarinic 4 (CHRM4), mRNA [NM_000741]	-0.0597626	29.6665	1	28.4627	1	0.0605689	29.6665	1	30.9385	1	-0.499147	29.6665	1	20.9898	1	A_33_P3367850	NM_000741	CHRM4	NM_000741	hs|11p11.2	Hs.248100	1132	GO:0004872(receptor activity)|GO:0004930(G-protein coupled receptor activity)|GO:0004981(muscarinic acetylcholine receptor activity)|GO:0005085(guanyl-nucleotide exchange factor activity)|GO:0005515(protein binding)|GO:0005624(membrane fraction)|GO:0005887(integral to plasma membrane)|GO:0007197(inhibition of adenylate cyclase activity by muscarinic acetylcholine receptor signaling pathway)|GO:00…	ENST00000433765		Neuroactive ligand-receptor interaction // Regulation of actin cytoskeleton	hsa04080 // hsa04810
723	Homo sapiens cDNA FLJ33932 fis, clone CTONG2017798 [AK091251]	0.761596	36.4663	2	61.8237	2	1.21368	36.4663	2	84.5759	2	0.715571	36.4663	2	59.8825	2	A_33_P3244991	AK091251		AK091251	hs|15q15.1	Hs.587843
727	Homo sapiens dickkopf homolog 4 (Xenopus laevis) (DKK4), mRNA [NM_014420]	0.967755	14.5897	1	28.5345	1	0.622624	14.5897	1	22.4634	1	0.23118	14.5897	1	17.1253	1	A_23_P94275	NM_014420	DKK4	NM_014420	hs|8p11.21	Hs.159311	27121	GO:0003674(molecular_function)|GO:0005576(extracellular region)|GO:0007275(multicellular organismal development)|GO:0030178(negative regulation of Wnt receptor signaling pathway)	ENST00000220812		Wnt signaling pathway	hsa04310
728	Homo sapiens NAD synthetase 1 (NADSYN1), mRNA [NM_018161]	-0.117101	1175.16	2	1083.54	2	-0.160075	1175.16	2	1051.74	2	-0.321048	1175.16	2	940.702	2	A_23_P35848	NM_018161	NADSYN1	NM_018161		Hs.556986	55191	GO:0000166(nucleotide binding)|GO:0003952(NAD+ synthase (glutamine-hydrolyzing) activity)|GO:0005515(protein binding)|GO:0005524(ATP binding)|GO:0005829(cytosol)|GO:0006807(nitrogen compound metabolic process)|GO:0009435(NAD biosynthetic process)|GO:0016810(hydrolase activity, acting on carbon-nitrogen (but not peptide) bonds)|GO:0016874(ligase activity)	ENST00000319023		Nicotinate and nicotinamide metabolism // Metabolic pathways	hsa00760 // hsa01100
729	Homo sapiens amylo-1, 6-glucosidase, 4-alpha-glucanotransferase (AGL), transcript variant 4, mRNA [NM_000028]	-0.123472	3629.26	2	3331.57	2	-0.0335756	3629.26	2	3545.77	2	-0.397287	3629.26	2	2755.64	2	A_23_P200298	NM_000028	AGL	NM_000028	hs|1p21.2	Hs.904	178	GO:0004134(4-alpha-glucanotransferase activity)|GO:0004135(amylo-alpha-1,6-glucosidase activity)|GO:0005515(protein binding)|GO:0005634(nucleus)|GO:0005737(cytoplasm)|GO:0005829(cytosol)|GO:0005975(carbohydrate metabolic process)|GO:0005978(glycogen biosynthetic process)|GO:0008152(metabolic process)|GO:0016234(inclusion body)|GO:0016757(transferase activity, transferring glycosyl groups)|GO:0016…	ENST00000294724		Starch and sucrose metabolism // Metabolic pathways	hsa00500 // hsa01100
730	lincRNA:chr2:158774431-158774884 forward strand	0.445681	162.053	2	220.71	2	0.0503819	162.053	2	167.813	2	-0.44245	162.053	2	119.252	2	A_19_P00800116	lincRNA:chr2:158774431-158774884_F			hs|2q24.1
734	Homo sapiens zinc finger protein 36, C3H type-like 1 (ZFP36L1), mRNA [NM_004926]	-0.0748842	1866.57	2	1772.16	2	-0.0224528	1866.57	2	1837.75	2	0.307788	1866.57	2	2310.46	2	A_33_P3417865	NM_004926	ZFP36L1	NM_004926	hs|14q24.1	Hs.85155	677	GO:0000288(nuclear-transcribed mRNA catabolic process, deadenylation-dependent decay)|GO:0001570(vasculogenesis)|GO:0003700(transcription factor activity)|GO:0003729(mRNA binding)|GO:0005515(protein binding)|GO:0005634(nucleus)|GO:0005737(cytoplasm)|GO:0005829(cytosol)|GO:0006402(mRNA catabolic process)|GO:0006417(regulation of translation)|GO:0008270(zinc ion binding)|GO:0017091(AU-rich element …	ENST00000336440
736	lincRNA:chr1:145689868-145694918 forward strand	0.234188	429.76	2	505.503	2	0.296749	429.76	2	527.906	2	0.297037	429.76	2	528.011	2	A_19_P00806976	lincRNA:chr1:145689868-145694918_F			hs|1q21.1
737	Homo sapiens flightless I homolog (Drosophila) (FLII), mRNA [NM_002018]	-0.0336745	4518.32	2	4414.07	2	-0.0422705	4518.32	2	4387.85	2	-0.0378805	4518.32	2	4401.22	2	A_23_P4425	NM_002018	FLII	NM_002018		Hs.513984	2314	GO:0003779(actin binding)|GO:0005515(protein binding)|GO:0005634(nucleus)|GO:0005730(nucleolus)|GO:0005737(cytoplasm)|GO:0005813(centrosome)|GO:0005856(cytoskeleton)|GO:0006936(muscle contraction)|GO:0007275(multicellular organismal development)|GO:0045449(regulation of transcription)	ENST00000379450
738	Mitogen-activated protein kinase 12 (EC 2.7.11.24)(Extracellular signal-regulated kinase 6)(ERK-6)(ERK5)(Stress-activated protein kinase 3)(Mitogen-activated protein kinase p38 gamma)(MAP kinase p38 gamma) [Source:UniProtKB/Swiss-Prot;Acc:P53778] [ENST00000395778]	0.747329	63.4905	2	106.58	2	0.306955	63.4905	2	78.5437	2	0.880782	63.4905	2	116.91	2	A_33_P3250055	ENST00000395778							ENST00000395778
740	Putative uncharacterized protein FLJ35883 [Source:UniProtKB/Swiss-Prot;Acc:Q8NA34] [ENST00000357301]	-0.138008	49.4018	2	44.895	1	0.324584	49.4018	2	61.866	2	1.28968	49.4018	2	120.775	2	A_24_P256404	ENST00000356370		XM_002342042	hs|1p36.13	Hs.722379			ENST00000356370
741	Homo sapiens endoplasmic reticulum protein 29 (ERP29), transcript variant 2, mRNA [NM_001034025]	-0.109251	2277.66	2	2111.55	2	-0.196188	2277.66	2	1988.07	2	-0.0806995	2277.66	2	2153.76	2	A_33_P3226425	NM_001034025	ERP29	NM_001034025	hs|12q24.13	Hs.75841	10961	GO:0003756(protein disulfide isomerase activity)|GO:0005783(endoplasmic reticulum)|GO:0005788(endoplasmic reticulum lumen)|GO:0006457(protein folding)|GO:0006886(intracellular protein transport)|GO:0009306(protein secretion)|GO:0042470(melanosome)	ENST00000392626		Protein processing in endoplasmic reticulum	hsa04141
743	Putative uncharacterized protein ENSP00000381622 [Source:UniProtKB/TrEMBL;Acc:A8MWS4] [ENST00000398625]	0.503819	704.044	2	998.309	2	0.389387	704.044	2	922.184	2	0.264086	704.044	2	845.47	2	A_33_P3420914	ENST00000398625		XR_078506	hs|15q25.2	Hs.498322			ENST00000398625
744	Homo sapiens ER degradation enhancer, mannosidase alpha-like 3 (EDEM3), mRNA [NM_025191]	-0.0489686	2855.88	2	2760.57	2	0.0377065	2855.88	2	2931.51	2	0.00124815	2855.88	2	2858.36	2	A_24_P208045	NM_025191	EDEM3	NM_025191	hs|1q31.1	Hs.523811	80267	GO:0004569(glycoprotein endo-alpha-1,2-mannosidase activity)|GO:0004571(mannosyl-oligosaccharide 1,2-alpha-mannosidase activity)|GO:0005509(calcium ion binding)|GO:0005783(endoplasmic reticulum)|GO:0005788(endoplasmic reticulum lumen)|GO:0006516(glycoprotein catabolic process)|GO:0006986(response to unfolded protein)|GO:0016020(membrane)|GO:0043161(proteasomal ubiquitin-dependent protein cataboli…	ENST00000318130		Protein processing in endoplasmic reticulum	hsa04141
745	Homo sapiens low density lipoprotein receptor-related protein 6 (LRP6), mRNA [NM_002336]	-0.0565537	1489.58	2	1432.32	2	0.287378	1489.58	2	1817.92	2	0.135145	1489.58	2	1635.86	2	A_33_P3306948	NM_002336	LRP6	NM_002336	hs|12p13.2	Hs.584775	4040	GO:0001702(gastrulation with mouth forming second)|GO:0004872(receptor activity)|GO:0005041(low-density lipoprotein receptor activity)|GO:0005515(protein binding)|GO:0005624(membrane fraction)|GO:0005886(plasma membrane)|GO:0006897(endocytosis)|GO:0007275(multicellular organismal development)|GO:0009952(anterior/posterior pattern formation)|GO:0016021(integral to membrane)|GO:0030178(negative reg…	ENST00000261349		Wnt signaling pathway	hsa04310
747	Homo sapiens RAB5B, member RAS oncogene family (RAB5B), mRNA [NM_002868]	0.158486	161.79	2	180.576	2	0.134737	161.79	2	177.628	2	0.146714	161.79	2	179.108	2	A_23_P410998	NM_002868	RAB5B	NM_002868	hs|12q14.1	Hs.567328	5869	GO:0000166(nucleotide binding)|GO:0003924(GTPase activity)|GO:0005525(GTP binding)|GO:0005622(intracellular)|GO:0005624(membrane fraction)|GO:0005768(endosome)|GO:0005886(plasma membrane)|GO:0007032(endosome organization)|GO:0007264(small GTPase mediated signal transduction)|GO:0015031(protein transport)|GO:0030100(regulation of endocytosis)|GO:0030139(endocytic vesicle)|GO:0030742(GTP-dependent …	ENST00000360299		Endocytosis // Phagosome // Vasopressin-regulated water reabsorption // Amoebiasis	hsa04144 // hsa04145 // hsa04962 // hsa05146
748	Homo sapiens Vpr (HIV-1) binding protein (VPRBP), mRNA [NM_014703]	-0.16573	552.423	2	492.473	2	-0.222502	552.423	2	473.47	2	-0.417247	552.423	2	413.683	2	A_24_P26177	NM_014703	VPRBP	NM_014703		Hs.716623	9730	GO:0005488(binding)|GO:0005737(cytoplasm)|GO:0019941(modification-dependent protein catabolic process)|GO:0044419(interspecies interaction between organisms)	ENST00000273612
749	Homo sapiens WAP four-disulfide core domain 2 (WFDC2), mRNA [NM_006103]	0.68048	130.409	2	209.002	2	0.435612	130.409	2	176.376	2	-0.181633	130.409	2	114.982	2	A_23_P218675	NM_006103	WFDC2	NM_006103	hs|20q13.12	Hs.2719	10406	GO:0004867(serine-type endopeptidase inhibitor activity)|GO:0005576(extracellular region)|GO:0005615(extracellular space)|GO:0006508(proteolysis)|GO:0007283(spermatogenesis)	ENST00000447118
750	Homo sapiens prostaglandin F2 receptor negative regulator (PTGFRN), mRNA [NM_020440]	0.0965957	794.948	2	849.996	2	0.28986	794.948	2	971.841	2	0.46646	794.948	2	1098.39	2	A_33_P3307197	NM_020440	PTGFRN	NM_020440	hs|1p13.1	Hs.418093	5738	GO:0005515(protein binding)|GO:0005783(endoplasmic reticulum)|GO:0005794(Golgi apparatus)|GO:0016020(membrane)|GO:0016021(integral to membrane)	ENST00000393203
751		0.0119876	275858	2	278160	2	0.241219	275858	2	326062	2	0.213758	275858	2	319915	2	A_24_P33552				hs|6q23.2
754	CDK5 regulatory subunit-associated protein 1-like 1 [Source:UniProtKB/Swiss-Prot;Acc:Q5VV42] [ENST00000378610]	-0.0193117	534.212	2	527.108	2	-0.073181	534.212	2	507.79	2	-0.358688	534.212	2	416.618	2	A_23_P44781	ENST00000378610	CDKAL1	AK128546	hs|6p22.3	Hs.657604	54901	GO:0003824(catalytic activity)|GO:0005506(iron ion binding)|GO:0005575(cellular_component)|GO:0008152(metabolic process)|GO:0009451(RNA modification)|GO:0016020(membrane)|GO:0016021(integral to membrane)|GO:0046872(metal ion binding)|GO:0051539(4 iron, 4 sulfur cluster binding)	ENST00000378610
757	Homo sapiens branched chain keto acid dehydrogenase E1, alpha polypeptide (BCKDHA), nuclear gene encoding mitochondrial protein, transcript variant 1, mRNA [NM_000709]	0.0870442	5421.69	2	5758.88	2	0.114381	5421.69	2	5869.04	2	-0.130709	5421.69	2	4952.08	2	A_33_P3302305	NM_000709	BCKDHA	NM_000709	hs|19q13.12	Hs.433307	593	GO:0003826(alpha-ketoacid dehydrogenase activity)|GO:0003863(3-methyl-2-oxobutanoate dehydrogenase (2-methylpropanoyl-transferring) activity)|GO:0005515(protein binding)|GO:0005739(mitochondrion)|GO:0005759(mitochondrial matrix)|GO:0005947(mitochondrial alpha-ketoglutarate dehydrogenase complex)|GO:0009083(branched chain family amino acid catabolic process)|GO:0016831(carboxy-lyase activity)|GO:0…	ENST00000428942		Valine, leucine and isoleucine degradation // Metabolic pathways	hsa00280 // hsa01100
760	Homo sapiens twist homolog 1 (Drosophila) (TWIST1), mRNA [NM_000474]	-0.136845	955.951	2	869.443	2	-0.22266	955.951	2	819.234	2	-0.115241	955.951	2	882.56	2	A_33_P3414591	NM_000474	TWIST1	NM_000474	hs|7p21.1	Hs.66744	7291	GO:0000122(negative regulation of transcription from RNA polymerase II promoter)|GO:0001501(skeletal system development)|GO:0001764(neuron migration)|GO:0001843(neural tube closure)|GO:0003677(DNA binding)|GO:0004857(enzyme inhibitor activity)|GO:0005515(protein binding)|GO:0005634(nucleus)|GO:0006915(apoptosis)|GO:0007275(multicellular organismal development)|GO:0009653(anatomical structure morp…	ENST00000354786
761	Homo sapiens nuclear factor of kappa light polypeptide gene enhancer in B-cells 2 (p49/p100) (NFKB2), transcript variant 3, mRNA [NM_001077493]	-0.041306	288.677	2	280.529	2	0.0643882	288.677	2	301.852	2	-0.0424232	288.677	2	280.312	2	A_23_P202156	NM_001077493	NFKB2	NM_001077493		Hs.73090	4791	GO:0002268(follicular dendritic cell differentiation)|GO:0002467(germinal center formation)|GO:0003700(transcription factor activity)|GO:0003713(transcription coactivator activity)|GO:0005515(protein binding)|GO:0005634(nucleus)|GO:0005654(nucleoplasm)|GO:0005737(cytoplasm)|GO:0005829(cytosol)|GO:0006355(regulation of transcription, DNA-dependent)|GO:0007165(signal transduction)|GO:0030198(extrac…	ENST00000454143		MAPK signaling pathway // Osteoclast differentiation // Pathways in cancer	hsa04010 // hsa04380 // hsa05200
762	PREDICTED: Homo sapiens hypothetical protein LOC100127983 (LOC100127983), mRNA [XM_001722508]	-0.192044	597.945	2	523.42	2	-0.162737	597.945	2	534.161	2	-0.436176	597.945	2	441.936	2	A_24_P683011	XM_001722508	LOC100127983	XM_001722508	hs|8q21.3	Hs.642655	100127983
763	Homo sapiens protein phosphatase 1B (formerly 2C), magnesium-dependent, beta isoform (PPM1B), transcript variant 5, mRNA [NM_001033557]	-0.026574	1611.13	2	1581.72	2	0.0403713	1611.13	2	1656.85	2	-0.111399	1611.13	2	1491.41	2	A_23_P209269	NM_001033557	PPM1B	NM_001033557	hs|2p21	Hs.416769	5495	GO:0000287(magnesium ion binding)|GO:0004722(protein serine/threonine phosphatase activity)|GO:0005515(protein binding)|GO:0006470(protein amino acid dephosphorylation)|GO:0008287(protein serine/threonine phosphatase complex)|GO:0016787(hydrolase activity)|GO:0030145(manganese ion binding)	ENST00000409432		MAPK signaling pathway	hsa04010
766	Homo sapiens spen homolog, transcriptional regulator (Drosophila) (SPEN), mRNA [NM_015001]	0.0849245	1071.13	2	1136.08	2	0.239974	1071.13	2	1264.98	2	0.255615	1071.13	2	1278.76	2	A_23_P12053	NM_015001	SPEN	NM_015001	hs|1p36.13	Hs.558463	23013	GO:0000166(nucleotide binding)|GO:0003677(DNA binding)|GO:0003723(RNA binding)|GO:0005515(protein binding)|GO:0005634(nucleus)|GO:0005730(nucleolus)|GO:0007219(Notch signaling pathway)|GO:0016481(negative regulation of transcription)|GO:0044419(interspecies interaction between organisms)	ENST00000375759
768	Homo sapiens synaptogyrin 3 (SYNGR3), mRNA [NM_004209]	0.176591	682.643	2	771.53	2	0.145007	682.643	2	754.823	2	0.46854	682.643	2	944.579	2	A_33_P3381899	NM_004209	SYNGR3	NM_004209	hs|16p13.3	Hs.435277	9143	GO:0005887(integral to plasma membrane)|GO:0008021(synaptic vesicle)|GO:0016020(membrane)|GO:0032411(positive regulation of transporter activity)	ENST00000320633	NP403903
769	Homo sapiens sideroflexin 1 (SFXN1), mRNA [NM_022754]	0.0459479	213.347	2	220.251	2	-0.032011	213.347	2	208.665	2	-0.0852643	213.347	2	201.103	2	A_24_P394420	NM_022754	SFXN1	NM_022754	hs|5q35.2	Hs.369440	94081	GO:0005506(iron ion binding)|GO:0005515(protein binding)|GO:0005739(mitochondrion)|GO:0005743(mitochondrial inner membrane)|GO:0006812(cation transport)|GO:0006826(iron ion transport)|GO:0008324(cation transmembrane transporter activity)|GO:0016020(membrane)|GO:0016021(integral to membrane)|GO:0030218(erythrocyte differentiation)|GO:0055085(transmembrane transport)	ENST00000321442
770	Homo sapiens TatD DNase domain containing 2 (TATDN2), mRNA [NM_014760]	-0.0772849	4295.85	2	4071.77	2	-0.101083	4295.85	2	4005.16	2	-0.439192	4295.85	2	3168.39	2	A_23_P57819	NM_014760	TATDN2	NM_014760	hs|3p25.3	Hs.475401	9797	GO:0004518(nuclease activity)|GO:0005634(nucleus)|GO:0016787(hydrolase activity)|GO:0016888(endodeoxyribonuclease activity, producing 5'-phosphomonoesters)	ENST00000287652
771	Homo sapiens WD repeat domain 26 (WDR26), transcript variant 1, mRNA [NM_025160]	0.0337262	631.016	2	645.941	2	0.238188	631.016	2	744.29	2	0.44433	631.016	2	858.612	2	A_24_P36868	NM_025160	WDR26	NM_025160	hs|1q42.12	Hs.497873	80232	GO:0005737(cytoplasm)	ENST00000414423
772	Homo sapiens RAB4A, member RAS oncogene family (RAB4A), mRNA [NM_004578]	-0.257205	3931.23	2	3289.29	2	-0.181045	3931.23	2	3467.6	2	-0.198611	3931.23	2	3425.63	2	A_24_P122682	NM_004578	RAB4A	NM_004578		Hs.296169	5867	GO:0000166(nucleotide binding)|GO:0003924(GTPase activity)|GO:0005515(protein binding)|GO:0005525(GTP binding)|GO:0005625(soluble fraction)|GO:0005626(insoluble fraction)|GO:0005737(cytoplasm)|GO:0005768(endosome)|GO:0005792(microsome)|GO:0005829(cytosol)|GO:0005886(plasma membrane)|GO:0007264(small GTPase mediated signal transduction)|GO:0008565(protein transporter activity)|GO:0015031(protein t…	ENST00000452890	NP297987	Endocytosis	hsa04144
773		0.13811	7541.3	2	8298.91	2	0.380281	7541.3	2	9815.72	2	0.545304	7541.3	2	11005.2	2	A_33_P3219720				hs|10p11.21
774	lincRNA:chr7:156240714-156303339 reverse strand	0.593056	2956.5	2	4459.69	2	0.25588	2956.5	2	3530.25	2	0.389924	2956.5	2	3873.97	2	A_19_P00809902	lincRNA:chr7:156240714-156303339_R			hs|7q36.3
775	Homo sapiens chromosome 2 open reading frame 69 (C2orf69), mRNA [NM_153689]	-0.124399	511.804	2	469.522	2	-0.0626368	511.804	2	490.058	2	-0.103864	511.804	2	476.252	2	A_23_P142918	NM_153689	C2orf69	NM_153689	hs|2q33.1	Hs.471040	205327	GO:0005576(extracellular region)	ENST00000319974
776	Carnitine O-acetyltransferase (Carnitine acetylase)(EC 2.3.1.7)(Carnitine acetyltransferase)(CrAT)(CAT) [Source:UniProtKB/Swiss-Prot;Acc:P43155] [ENST00000393384]	0.0189629	424.055	2	429.665	2	0.0861121	424.055	2	450.137	2	0.141679	424.055	2	467.812	2	A_33_P3415843	ENST00000393384			hs|9q34.11				ENST00000393384
779	Homo sapiens chromobox homolog 7 (CBX7), mRNA [NM_175709]	-0.285629	1580.85	2	1296.91	2	-0.123817	1580.85	2	1450.84	2	-0.27188	1580.85	2	1309.32	2	A_23_P250735	NM_175709	CBX7	NM_175709	hs|22q13.2	Hs.356416	23492	GO:0000785(chromatin)|GO:0003682(chromatin binding)|GO:0005515(protein binding)|GO:0005634(nucleus)|GO:0006333(chromatin assembly or disassembly)|GO:0016568(chromatin modification)|GO:0045449(regulation of transcription)	ENST00000216133
780	Homo sapiens STT3, subunit of the oligosaccharyltransferase complex, homolog A (S. cerevisiae) (STT3A), mRNA [NM_152713]	-0.0844069	1156.91	2	1091.17	2	0.0356264	1156.91	2	1185.83	2	0.153653	1156.91	2	1286.93	2	A_23_P104734	NM_152713	STT3A	NM_152713		Hs.504237	3703	GO:0004579(dolichyl-diphosphooligosaccharide-protein glycotransferase activity)|GO:0005624(membrane fraction)|GO:0005783(endoplasmic reticulum)|GO:0006486(protein amino acid glycosylation)|GO:0008250(oligosaccharyltransferase complex)|GO:0016020(membrane)|GO:0016021(integral to membrane)|GO:0016740(transferase activity)|GO:0018279(protein amino acid N-linked glycosylation via asparagine)	ENST00000392708		N-Glycan biosynthesis // Metabolic pathways // Protein processing in endoplasmic reticulum	hsa00510 // hsa01100 // hsa04141
781	Homo sapiens YY1 associated protein 1 (YY1AP1), transcript variant 2, mRNA [NM_139118]	0.121762	8050.77	2	8759.74	2	0.249636	8050.77	2	9571.62	2	-0.0428125	8050.77	2	7815.37	2	A_23_P103661	NM_139118	YY1AP1	NM_139118	hs|1q23.1	Hs.584927	55249	GO:0005515(protein binding)|GO:0005634(nucleus)|GO:0005737(cytoplasm)	ENST00000368339
782	Homo sapiens complement component (3d/Epstein Barr virus) receptor 2 (CR2), transcript variant 1, mRNA [NM_001006658]	-0.327229	120.469	2	96.0221	2	0.0247029	120.469	2	122.55	2	0.449597	120.469	2	164.52	2	A_33_P3281985	NM_001006658	CR2	NM_001006658	hs|1q32.2	Hs.445757	1380	GO:0004875(complement receptor activity)|GO:0005886(plasma membrane)|GO:0006958(complement activation, classical pathway)|GO:0016021(integral to membrane)|GO:0042803(protein homodimerization activity)|GO:0045087(innate immune response)	ENST00000458541		Complement and coagulation cascades // Hematopoietic cell lineage // B cell receptor signaling pathway	hsa04610 // hsa04640 // hsa04662
783	Homo sapiens integrin beta 3 binding protein (beta3-endonexin) (ITGB3BP), mRNA [NM_014288]	-0.167406	9887.27	2	8804.04	2	-0.134033	9887.27	2	9010.07	2	0.159779	9887.27	2	11045.2	2	A_23_P23765	NM_014288	ITGB3BP	NM_014288		Hs.166539	23421	GO:0000775(chromosome, centromeric region)|GO:0004871(signal transducer activity)|GO:0005624(membrane fraction)|GO:0005634(nucleus)|GO:0005654(nucleoplasm)|GO:0005694(chromosome)|GO:0005737(cytoplasm)|GO:0005829(cytosol)|GO:0006915(apoptosis)|GO:0007155(cell adhesion)|GO:0007165(signal transduction)|GO:0008022(protein C-terminus binding)|GO:0008624(induction of apoptosis by extracellular signals)…	ENST00000283568
784	Homo sapiens eukaryotic translation initiation factor 2C, 2 (EIF2C2), transcript variant 1, mRNA [NM_012154]	0.0061341	1800.38	2	1808.06	2	0.0644846	1800.38	2	1882.68	2	0.117493	1800.38	2	1953.14	2	A_23_P112159	NM_012154	EIF2C2	NM_012154	hs|8q24.3	Hs.449415	27161	GO:0000340(RNA 7-methylguanosine cap binding)|GO:0000932(cytoplasmic mRNA processing body)|GO:0003743(translation initiation factor activity)|GO:0004519(endonuclease activity)|GO:0005515(protein binding)|GO:0005634(nucleus)|GO:0005737(cytoplasm)|GO:0005845(mRNA cap binding complex)|GO:0006417(regulation of translation)|GO:0016442(RNA-induced silencing complex)|GO:0016787(hydrolase activity)|GO:00…	ENST00000220592
785	Homo sapiens leukemia inhibitory factor (cholinergic differentiation factor) (LIF), mRNA [NM_002309]	0.9496	105.419	2	203.6	2	0.750368	105.419	2	177.339	2	0.217092	105.419	2	122.538	2	A_24_P122137	NM_002309	LIF	NM_002309	hs|22q12.3	Hs.2250	3976	GO:0005125(cytokine activity)|GO:0005146(leukemia inhibitory factor receptor binding)|GO:0005576(extracellular region)|GO:0005615(extracellular space)|GO:0006955(immune response)|GO:0007566(embryo implantation)|GO:0008083(growth factor activity)|GO:0008284(positive regulation of cell proliferation)|GO:0019827(stem cell maintenance)|GO:0031100(organ regeneration)|GO:0033138(positive regulation of …	ENST00000249075		Cytokine-cytokine receptor interaction // Jak-STAT signaling pathway	hsa04060 // hsa04630
787	lincRNA:chr5:1175655-1176253 reverse strand	0.579631	113.901	2	170.222	2	-0.0795501	113.901	2	107.791	2	0.20626	113.901	2	131.407	2	A_19_P00319655	lincRNA:chr5:1175655-1176253_R			hs|5p15.33
788	Homo sapiens solute carrier family 8 (sodium/calcium exchanger), member 1 (SLC8A1), transcript variant A, mRNA [NM_021097]	0.226476	376.535	2	440.536	2	0.102655	376.535	2	404.303	2	0.285388	376.535	2	458.897	2	A_24_P136866	NM_021097	SLC8A1	NM_021097	hs|2p22.1	Hs.468274	6546	GO:0001666(response to hypoxia)|GO:0002026(regulation of the force of heart contraction)|GO:0002028(regulation of sodium ion transport)|GO:0005432(calcium:sodium antiporter activity)|GO:0005509(calcium ion binding)|GO:0005516(calmodulin binding)|GO:0005624(membrane fraction)|GO:0005887(integral to plasma membrane)|GO:0005901(caveola)|GO:0006811(ion transport)|GO:0006874(cellular calcium ion homeo…	ENST00000417271	NP086431	Calcium signaling pathway // Cardiac muscle contraction // Protein digestion and absorption // Hypertrophic cardiomyopathy (HCM) // Arrhythmogenic right ventricular cardiomyopathy (ARVC) // Dilated cardiomyopathy	hsa04020 // hsa04260 // hsa04974 // hsa05410 // hsa05412 // hsa05414
790	Homo sapiens nuclear RNA export factor 5 (NXF5), transcript variant 1, mRNA [NM_032946]	0.795611	8.86836	1	15.3938	1	0.531508	8.86836	1	12.8187	1	1.58204	8.86836	1	26.5513	1	A_23_P114353	NM_032946	NXF5	NM_032946	hs|Xq22.1	Hs.307077	55998	GO:0000166(nucleotide binding)|GO:0003723(RNA binding)|GO:0005515(protein binding)|GO:0005634(nucleus)|GO:0005730(nucleolus)|GO:0005737(cytoplasm)|GO:0005856(cytoskeleton)|GO:0006406(mRNA export from nucleus)|GO:0006810(transport)|GO:0007275(multicellular organismal development)	ENST00000263032	NP401616	RNA transport // mRNA surveillance pathway	hsa03013 // hsa03015
791	Homo sapiens glutamate receptor, metabotropic 5 (GRM5), transcript variant b, mRNA [NM_000842]	-0.247665	25.6562	1	21.6092	1	0.866661	25.6562	1	46.7825	1	0.216606	25.6562	1	29.8125	1	A_24_P83899	NM_000842	GRM5	NM_000842	hs|11q14.3	Hs.147361	2915	GO:0004872(receptor activity)|GO:0004930(G-protein coupled receptor activity)|GO:0005886(plasma membrane)|GO:0005887(integral to plasma membrane)|GO:0007165(signal transduction)|GO:0007186(G-protein coupled receptor protein signaling pathway)|GO:0007206(activation of phospholipase C activity by metabotropic glutamate receptor signaling pathway)|GO:0007268(synaptic transmission)|GO:0008066(glutama…	ENST00000435450		Calcium signaling pathway // Neuroactive ligand-receptor interaction // Gap junction // Long-term potentiation // Long-term depression // Huntington's disease	hsa04020 // hsa04080 // hsa04540 // hsa04720 // hsa04730 // hsa05016
792	Homo sapiens chromobox homolog 3 (HP1 gamma homolog, Drosophila) (CBX3), transcript variant 2, mRNA [NM_016587]	-0.197773	57465.4	2	50103.8	2	-0.0911862	57465.4	2	53945.7	2	0.111551	57465.4	2	62085	2	A_23_P31315	NM_016587	CBX3	NM_016587	hs|7p15.2	Hs.381189	11335	GO:0000779(condensed chromosome, centromeric region)|GO:0000785(chromatin)|GO:0003682(chromatin binding)|GO:0005634(nucleus)|GO:0005635(nuclear envelope)|GO:0005637(nuclear inner membrane)|GO:0005701(polytene chromosome chromocenter)|GO:0005719(nuclear euchromatin)|GO:0005819(spindle)|GO:0006333(chromatin assembly or disassembly)|GO:0006338(chromatin remodeling)|GO:0016565(general transcriptional…	ENST00000396386
796	Homo sapiens NIMA (never in mitosis gene a)-related kinase 6 (NEK6), transcript variant 2, mRNA [NM_014397]	-0.182066	2634.22	2	2321.9	2	-0.292678	2634.22	2	2150.54	2	-0.6534	2634.22	2	1674.78	2	A_23_P216920	NM_014397	NEK6	NM_014397	hs|9q33.3	Hs.197071	10783	GO:0000166(nucleotide binding)|GO:0000287(magnesium ion binding)|GO:0004674(protein serine/threonine kinase activity)|GO:0004871(signal transducer activity)|GO:0005515(protein binding)|GO:0005524(ATP binding)|GO:0005634(nucleus)|GO:0005737(cytoplasm)|GO:0006468(protein amino acid phosphorylation)|GO:0006915(apoptosis)|GO:0007049(cell cycle)|GO:0007059(chromosome segregation)|GO:0007067(mitosis)|G…	ENST00000394199
797	Homo sapiens LTV1 homolog (S. cerevisiae) (LTV1), mRNA [NM_032860]	-0.094048	7780.62	2	7289.59	2	-0.190143	7780.62	2	6819.86	2	-0.319659	7780.62	2	6234.29	2	A_23_P122624	NM_032860	LTV1	NM_032860	hs|6q24.2	Hs.185675	84946		ENST00000367576
798	lincRNA:chr16:88805249-88810399 forward strand	1.02936	59.886	2	122.234	2	0.666011	59.886	2	95.0198	2	1.10291	59.886	2	128.628	2	A_19_P00805168	lincRNA:chr16:88805249-88810399_F			hs|16q24.3
800	Homo sapiens ubiquitin related modifier 1 homolog (S. cerevisiae) (URM1), transcript variant 2, mRNA [NM_001135947]	0.0807701	14480.2	2	15314	2	0.098606	14480.2	2	15504.5	2	0.0842761	14480.2	2	15351.3	2	A_33_P3499174	NM_001135947	URM1	NM_001135947	hs|9q34.11	Hs.495229	81605	GO:0002098(tRNA wobble uridine modification)|GO:0005515(protein binding)|GO:0005737(cytoplasm)|GO:0005829(cytosol)|GO:0008033(tRNA processing)|GO:0016783(sulfurtransferase activity)|GO:0019941(modification-dependent protein catabolic process)|GO:0034227(tRNA thio-modification)	ENST00000421301	NP709712	Sulfur relay system	hsa04122
802	Homo sapiens homeobox D1 (HOXD1), mRNA [NM_024501]	1.18986	9.22746	1	21.0507	1	2.54371	9.22746	1	53.8039	2	2.34329	9.22746	1	46.8254	1	A_23_P120243	NM_024501	HOXD1	NM_024501	hs|2q31.1	Hs.83465	3231	GO:0003700(transcription factor activity)|GO:0005634(nucleus)|GO:0006355(regulation of transcription, DNA-dependent)|GO:0007275(multicellular organismal development)|GO:0043565(sequence-specific DNA binding)|GO:0048706(embryonic skeletal system development)	ENST00000409847
803	Homo sapiens zinc finger and BTB domain containing 26 (ZBTB26), mRNA [NM_020924]	-0.63157	46.4346	2	29.9723	1	-0.488866	46.4346	2	33.0886	1	-0.280402	46.4346	2	38.2324	1	A_23_P71830	NM_020924	ZBTB26	NM_020924	hs|9q33.2	Hs.5638	57684	GO:0003674(molecular_function)|GO:0003677(DNA binding)|GO:0005515(protein binding)|GO:0005575(cellular_component)|GO:0005622(intracellular)|GO:0005634(nucleus)|GO:0008150(biological_process)|GO:0008270(zinc ion binding)|GO:0045449(regulation of transcription)|GO:0046872(metal ion binding)	ENST00000373654
804	Homo sapiens bromo adjacent homology domain containing 1 (BAHD1), mRNA [NM_014952]	-0.0269246	2024.8	2	1987.36	2	-0.0434126	2024.8	2	1964.77	2	0.0264736	2024.8	2	2062.29	2	A_23_P117928	NM_014952	BAHD1	NM_014952	hs|15q15.2	Hs.22109	22893	GO:0003677(DNA binding)	ENST00000339351
805	Homo sapiens MAX gene associated (MGA), transcript variant 2, mRNA [NM_001080541]	-0.0454293	172.115	2	166.779	2	-0.0733063	172.115	2	163.588	2	1.32618	172.115	2	431.558	2	A_33_P3330323	NM_001080541	MGA	NM_001080541	hs|15q15.3	Hs.187569	23269	GO:0003700(transcription factor activity)|GO:0005634(nucleus)|GO:0006355(regulation of transcription, DNA-dependent)	ENST00000219905
807	Homo sapiens small nucleolar RNA, H/ACA box 74B (SNORA74B), small nucleolar RNA [NR_002988]	-0.0881024	1439.17	2	1353.92	2	-0.695609	1439.17	2	888.615	2	-0.776231	1439.17	2	840.319	2	A_33_P3222367	NR_002988	SNORA74B	NR_002988	hs|5q35.2	Hs.692720	677841
812	Homo sapiens phosphatidylinositol glycan anchor biosynthesis, class X (PIGX), transcript variant 1, mRNA [NM_001166304]	-0.0275672	996.145	2	977.291	2	0.118173	996.145	2	1081.18	2	0.0338214	996.145	2	1019.77	2	A_33_P3242388	NM_001166304	PIGX	NM_001166304	hs|3q29	Hs.223296	54965	GO:0005783(endoplasmic reticulum)|GO:0005789(endoplasmic reticulum membrane)|GO:0016020(membrane)|GO:0016021(integral to membrane)|GO:0016254(preassembly of GPI anchor in ER membrane)	ENST00000314118		Glycosylphosphatidylinositol(GPI)-anchor biosynthesis // Metabolic pathways	hsa00563 // hsa01100
814	Homo sapiens eukaryotic translation initiation factor 4 gamma, 2 (EIF4G2), transcript variant 1, mRNA [NM_001418]	-0.0964175	16519.3	2	15451.4	2	-0.201185	16519.3	2	14369.1	2	-0.116997	16519.3	2	15232.5	2	A_23_P104892	NM_001418	EIF4G2	NM_001418	hs|11p15.3	Hs.183684	1982	GO:0003743(translation initiation factor activity)|GO:0005515(protein binding)|GO:0005737(cytoplasm)|GO:0006446(regulation of translational initiation)|GO:0007050(cell cycle arrest)|GO:0008219(cell death)|GO:0016070(RNA metabolic process)|GO:0016281(eukaryotic translation initiation factor 4F complex)	ENST00000339995		RNA transport // Viral myocarditis	hsa03013 // hsa05416
815	lincRNA:chr6:22183421-22200496 forward strand	0.663885	399.044	2	632.222	2	0.214065	399.044	2	462.872	2	0.655753	399.044	2	628.669	2	A_19_P00324546	lincRNA:chr6:22183421-22200496_F			hs|6p22.3
817	Homo sapiens kelch-like ECH-associated protein 1 (KEAP1), transcript variant 1, mRNA [NM_203500]	-0.353949	3993.24	2	3124.47	2	-0.305435	3993.24	2	3231.32	2	-0.413441	3993.24	2	2998.25	2	A_23_P119141	NM_203500	KEAP1	NM_203500	hs|19p13.2	Hs.465870	9817	GO:0001701(in utero embryonic development)|GO:0005515(protein binding)|GO:0005634(nucleus)|GO:0005730(nucleolus)|GO:0005737(cytoplasm)|GO:0005783(endoplasmic reticulum)|GO:0005813(centrosome)|GO:0005913(cell-cell adherens junction)|GO:0005925(focal adhesion)|GO:0030528(transcription regulator activity)|GO:0045449(regulation of transcription)|GO:0045604(regulation of epidermal cell differentiation)	ENST00000171111		Ubiquitin mediated proteolysis	hsa04120
818	Homo sapiens chromatin modifying protein 5 (CHMP5), mRNA [NM_016410]	-0.461669	15668.2	2	11377.4	2	-0.518673	15668.2	2	10936.6	2	-0.529366	15668.2	2	10855.8	2	A_23_P83278	NM_016410	CHMP5	NM_016410	hs|9p13.3	Hs.635313	51510	GO:0001919(regulation of receptor recycling)|GO:0005515(protein binding)|GO:0005634(nucleus)|GO:0005737(cytoplasm)|GO:0005768(endosome)|GO:0005829(cytosol)|GO:0007040(lysosome organization)|GO:0008333(endosome to lysosome transport)|GO:0015031(protein transport)|GO:0016020(membrane)|GO:0019898(extrinsic to membrane)	ENST00000223500		Endocytosis	hsa04144
819	601888042F1 NIH_MGC_17 Homo sapiens cDNA clone IMAGE:4121819 5', mRNA sequence [BF304636]	0.854079	77.3109	2	139.748	2	-0.0845128	77.3109	2	72.9122	2	0.768509	77.3109	2	131.7	2	A_33_P3465703	BF304636	SNORA60	BF304636	hs|20q11.23	Hs.706159	677837
821	Homo sapiens myeloid/lymphoid or mixed-lineage leukemia 5 (trithorax homolog, Drosophila) (MLL5), transcript variant 1, mRNA [NM_182931]	-0.795789	993.146	2	572.08	2	-0.0480141	993.146	2	960.637	2	0.0647171	993.146	2	1038.71	2	A_24_P196704	NM_182931	MLL5	NM_182931	hs|7q22.2	Hs.592262	55904	GO:0002446(neutrophil mediated immunity)|GO:0003713(transcription coactivator activity)|GO:0005634(nucleus)|GO:0006306(DNA methylation)|GO:0007049(cell cycle)|GO:0007050(cell cycle arrest)|GO:0008168(methyltransferase activity)|GO:0008270(zinc ion binding)|GO:0016568(chromatin modification)|GO:0016571(histone methylation)|GO:0016607(nuclear speck)|GO:0016740(transferase activity)|GO:0019899(enzym…	ENST00000495267	NP704588
824	Homo sapiens NADH dehydrogenase (ubiquinone) 1 alpha subcomplex, 6, 14kDa (NDUFA6), nuclear gene encoding mitochondrial protein, mRNA [NM_002490]	-0.769515	42111.3	2	24703.1	2	-0.121541	42111.3	2	38708.9	2	-0.0805986	42111.3	2	39823.2	2	A_24_P23245	NM_002490	NDUFA6	NM_002490		Hs.274416	4700	GO:0005739(mitochondrion)|GO:0005743(mitochondrial inner membrane)|GO:0005747(mitochondrial respiratory chain complex I)|GO:0006120(mitochondrial electron transport, NADH to ubiquinone)|GO:0006810(transport)|GO:0006979(response to oxidative stress)|GO:0008137(NADH dehydrogenase (ubiquinone) activity)|GO:0016020(membrane)|GO:0022900(electron transport chain)|GO:0070469(respiratory chain)	ENST00000331989		Oxidative phosphorylation // Metabolic pathways // Alzheimer's disease // Parkinson's disease // Huntington's disease	hsa00190 // hsa01100 // hsa05010 // hsa05012 // hsa05016
825	Homo sapiens electron-transferring-flavoprotein dehydrogenase (ETFDH), nuclear gene encoding mitochondrial protein, mRNA [NM_004453]	-1.02811	8906.65	2	4367.4	2	-0.0853857	8906.65	2	8394.8	2	-0.345901	8906.65	2	7007.9	2	A_23_P61447	NM_004453	ETFDH	NM_004453	hs|4q32.1	Hs.155729	2110	GO:0004174(electron-transferring-flavoprotein dehydrogenase activity)|GO:0005506(iron ion binding)|GO:0005739(mitochondrion)|GO:0005743(mitochondrial inner membrane)|GO:0006810(transport)|GO:0006979(response to oxidative stress)|GO:0009055(electron carrier activity)|GO:0016020(membrane)|GO:0016021(integral to membrane)|GO:0016491(oxidoreductase activity)|GO:0022900(electron transport chain)|GO:00…	ENST00000307738
826		-0.4897	171141	2	121882	2	0.0427765	171141	2	176291	2	0.0783506	171141	2	180692	2	A_24_P246692				hs|7q33
827	lincRNA:chr5:44816593-44823034 forward strand	-0.648657	152.065	2	96.9985	2	-0.0920038	152.065	2	142.67	2	-0.119564	152.065	2	139.971	2	A_19_P00800896	lincRNA:chr5:44816593-44823034_F			hs|5p12
828	Homo sapiens RAE1 RNA export 1 homolog (S. pombe) (RAE1), transcript variant 2, mRNA [NM_001015885]	-0.626142	40008.2	2	25921.6	2	-0.102453	40008.2	2	37265.6	2	-0.482293	40008.2	2	28639.4	2	A_33_P3443165	NM_001015885	RAE1	NM_001015885	hs|20q13.32	Hs.371698	8480	GO:0003723(RNA binding)|GO:0005634(nucleus)|GO:0005640(nuclear outer membrane)|GO:0005643(nuclear pore)|GO:0005737(cytoplasm)|GO:0005856(cytoskeleton)|GO:0006406(mRNA export from nucleus)|GO:0008017(microtubule binding)	ENST00000395841		RNA transport	hsa03013
830	Homo sapiens aldo-keto reductase family 1, member B1 (aldose reductase) (AKR1B1), mRNA [NM_001628]	-0.225742	27036.9	2	23120.7	2	-0.298139	27036.9	2	21989.1	2	-0.383272	27036.9	2	20729.1	2	A_23_P258190	NM_001628	AKR1B1	NM_001628	hs|3p13	Hs.521212	231	GO:0004032(aldehyde reductase activity)|GO:0005515(protein binding)|GO:0005615(extracellular space)|GO:0005737(cytoplasm)|GO:0005829(cytosol)|GO:0005975(carbohydrate metabolic process)|GO:0006950(response to stress)|GO:0009055(electron carrier activity)|GO:0016491(oxidoreductase activity)|GO:0055114(oxidation reduction)	ENST00000434222		Pentose and glucuronate interconversions // Fructose and mannose metabolism // Galactose metabolism // Glycerolipid metabolism // Pyruvate metabolism // Metabolic pathways	hsa00040 // hsa00051 // hsa00052 // hsa00561 // hsa00620 // hsa01100
831	Homo sapiens inhibitor of growth family, member 4 (ING4), transcript variant 1, mRNA [NM_016162]	0.322464	2566.93	2	3209.85	2	-0.180017	2566.93	2	2265.81	2	-0.19927	2566.93	2	2235.77	2	A_23_P48070	NM_016162	ING4	NM_016162	hs|12p13.31	Hs.524210	51147	GO:0000123(histone acetyltransferase complex)|GO:0003713(transcription coactivator activity)|GO:0005515(protein binding)|GO:0005634(nucleus)|GO:0006260(DNA replication)|GO:0006473(protein amino acid acetylation)|GO:0006978(DNA damage response, signal transduction by p53 class mediator resulting in transcription of p21 class mediator)|GO:0007049(cell cycle)|GO:0007050(cell cycle arrest)|GO:0008270…	ENST00000446105
833	Homo sapiens ribonucleotide reductase M2 B (TP53 inducible) (RRM2B), mRNA [NM_015713]	-1.28355	275.151	2	113.027	2	0.382826	275.151	2	358.768	2	-0.14491	275.151	2	248.857	2	A_23_P20225	NM_015713	RRM2B	NM_015713	hs|8q22.3	Hs.512592	50484	GO:0001822(kidney development)|GO:0003014(renal system process)|GO:0004748(ribonucleoside-diphosphate reductase activity)|GO:0005506(iron ion binding)|GO:0005634(nucleus)|GO:0005737(cytoplasm)|GO:0006260(DNA replication)|GO:0006264(mitochondrial DNA replication)|GO:0006281(DNA repair)|GO:0006917(induction of apoptosis)|GO:0006974(response to DNA damage stimulus)|GO:0006979(response to oxidative s…	ENST00000251810		Purine metabolism // Pyrimidine metabolism // Glutathione metabolism // Metabolic pathways // p53 signaling pathway	hsa00230 // hsa00240 // hsa00480 // hsa01100 // hsa04115
835	lincRNA:chr18:37074477-37375327 reverse strand	-0.0590425	89.4281	2	85.8421	2	0.527804	89.4281	2	128.931	2	-0.0930755	89.4281	2	83.8408	2	A_19_P00331182	lincRNA:chr18:37074477-37375327_R			hs|18q12.3
836	Homo sapiens lysophosphatidic acid receptor 3 (LPAR3), mRNA [NM_012152]	0.743548	87.7573	2	146.931	2	0.197367	87.7573	2	100.623	2	0.753207	87.7573	2	147.918	2	A_23_P436048	NM_012152	LPAR3	NM_012152	hs|1p22.3	Hs.674915	23566	GO:0000187(activation of MAPK activity)|GO:0001619(lysosphingolipid and lysophosphatidic acid receptor activity)|GO:0001965(G-protein alpha-subunit binding)|GO:0004872(receptor activity)|GO:0004930(G-protein coupled receptor activity)|GO:0005543(phospholipid binding)|GO:0005886(plasma membrane)|GO:0005887(integral to plasma membrane)|GO:0007165(signal transduction)|GO:0007187(G-protein signaling,…	ENST00000370611		Neuroactive ligand-receptor interaction	hsa04080
837	Homo sapiens vascular endothelial growth factor B (VEGFB), mRNA [NM_003377]	0.426901	15468.2	2	20794.6	2	0.129968	15468.2	2	16926.4	2	0.203453	15468.2	2	17810.9	2	A_23_P1594	NM_003377	VEGFB	NM_003377	hs|11q13.1	Hs.78781	7423	GO:0001558(regulation of cell growth)|GO:0005172(vascular endothelial growth factor receptor binding)|GO:0005515(protein binding)|GO:0005576(extracellular region)|GO:0007165(signal transduction)|GO:0008083(growth factor activity)|GO:0008201(heparin binding)|GO:0008284(positive regulation of cell proliferation)|GO:0016020(membrane)|GO:0031093(platelet alpha granule lumen)|GO:0051781(positive regul…	ENST00000309422		Cytokine-cytokine receptor interaction // mTOR signaling pathway // Focal adhesion // Pathways in cancer // Renal cell carcinoma // Pancreatic cancer // Bladder cancer	hsa04060 // hsa04150 // hsa04510 // hsa05200 // hsa05211 // hsa05212 // hsa05219
838	Homo sapiens ring finger protein 207 (RNF207), mRNA [NM_207396]	0.136789	50.0268	2	55.0022	1	0.256901	50.0268	2	59.7774	2	0.42933	50.0268	2	67.3665	2	A_33_P3316978	NM_207396	RNF207	NM_207396	hs|1p36.31	Hs.716549	388591	GO:0005515(protein binding)|GO:0005622(intracellular)|GO:0008270(zinc ion binding)|GO:0046872(metal ion binding)	ENST00000377948
839	Homo sapiens polyhomeotic homolog 1 (Drosophila) (PHC1), mRNA [NM_004426]	0.622101	364.745	2	561.384	2	0.0562139	364.745	2	379.237	2	-0.0479264	364.745	2	352.827	2	A_33_P3378644	NM_004426	PHC1	NM_004426	hs|12q13.3	Hs.305985	1911	GO:0003677(DNA binding)|GO:0005515(protein binding)|GO:0005634(nucleus)|GO:0005730(nucleolus)|GO:0007275(multicellular organismal development)|GO:0008270(zinc ion binding)|GO:0046872(metal ion binding)	ENST00000326184	NP844124
840	Homo sapiens NFKB repressing factor (NKRF), mRNA [NM_017544]	0.167122	5787.56	2	6498.36	2	-0.215254	5787.56	2	4985.37	2	-0.136603	5787.56	2	5264.7	2	A_23_P11214	NM_017544	NKRF	NM_017544	hs|Xq24	Hs.437084	55922	GO:0003677(DNA binding)|GO:0003725(double-stranded RNA binding)|GO:0005622(intracellular)|GO:0005634(nucleus)|GO:0005730(nucleolus)|GO:0005737(cytoplasm)|GO:0016481(negative regulation of transcription)|GO:0016566(specific transcriptional repressor activity)	ENST00000371527
841		0.296212	71294.1	2	87543.2	2	-0.0449438	71294.1	2	69107.4	2	0.00659156	71294.1	2	71620.6	2	A_24_P307486				hs|6p21.33
844	Homo sapiens adaptor protein, phosphotyrosine interaction, PH domain and leucine zipper containing 2 (APPL2), mRNA [NM_018171]	-0.0350521	209.421	2	204.394	2	-0.0868607	209.421	2	197.185	2	-0.524343	209.421	2	145.605	2	A_23_P105747	NM_018171	APPL2	NM_018171	hs|12q23.3	Hs.506603	55198	GO:0005515(protein binding)|GO:0005634(nucleus)|GO:0005737(cytoplasm)|GO:0005768(endosome)|GO:0007049(cell cycle)|GO:0007165(signal transduction)|GO:0008283(cell proliferation)|GO:0010008(endosome membrane)|GO:0016020(membrane)|GO:0016581(NuRD complex)|GO:0019898(extrinsic to membrane)	ENST00000258530
845	Homo sapiens splicing factor, arginine/serine-rich 11 (SFRS11), mRNA [NM_004768]	0.320708	5481.31	2	6845.84	2	-0.097409	5481.31	2	5123.43	2	-0.147634	5481.31	2	4948.14	2	A_23_P11664	NM_004768	SFRS11	NM_004768	hs|1p31.1	Hs.479693	9295	GO:0000166(nucleotide binding)|GO:0000398(nuclear mRNA splicing, via spliceosome)|GO:0003723(RNA binding)|GO:0005515(protein binding)|GO:0005634(nucleus)|GO:0005730(nucleolus)|GO:0008380(RNA splicing)	ENST00000370951
846	Homo sapiens family with sequence similarity 113, member A (FAM113A), mRNA [NM_022760]	0.386181	600.504	2	784.816	2	-0.110194	600.504	2	556.345	2	0.0225546	600.504	2	609.966	2	A_23_P17471	NM_022760	FAM113A	NM_022760		Hs.29341	64773	GO:0005515(protein binding)	ENST00000439542	NP838319
848	Homo sapiens jumonji domain containing 4 (JMJD4), transcript variant 1, mRNA [NM_023007]	0.269143	28079.1	2	33837.8	2	-0.00172455	28079.1	2	28045.5	2	0.220966	28079.1	2	32726.5	2	A_33_P3306113	NM_023007	JMJD4	NM_023007	hs|1q42.13	Hs.720261	65094		ENST00000438896
849	Homo sapiens thymosin beta 4, X-linked (TMSB4X), mRNA [NM_021109]	0.110201	1960.21	2	2115.81	2	-0.0609968	1960.21	2	1879.06	2	0.167062	1960.21	2	2200.86	2	A_24_P374516	NM_021109	TMSB4X	NM_021109	hs|9q34.11	Hs.522584	7114	GO:0003779(actin binding)|GO:0005515(protein binding)|GO:0005737(cytoplasm)|GO:0005856(cytoskeleton)|GO:0030036(actin cytoskeleton organization)|GO:0042989(sequestering of actin monomers)	ENST00000323496		Regulation of actin cytoskeleton	hsa04810
850	Homo sapiens integrin, alpha E (antigen CD103, human mucosal lymphocyte antigen 1; alpha polypeptide) (ITGAE), mRNA [NM_002208]	0.0283071	8127.25	2	8288.29	2	-0.305941	8127.25	2	6574.25	2	-0.303213	8127.25	2	6586.7	2	A_23_P218375	NM_002208	ITGAE	NM_002208	hs|17p13.2	Hs.513867	3682	GO:0000287(magnesium ion binding)|GO:0004674(protein serine/threonine kinase activity)|GO:0004872(receptor activity)|GO:0005509(calcium ion binding)|GO:0005515(protein binding)|GO:0005634(nucleus)|GO:0007049(cell cycle)|GO:0007155(cell adhesion)|GO:0007229(integrin-mediated signaling pathway)|GO:0008305(integrin complex)|GO:0009897(external side of plasma membrane)|GO:0016020(membrane)|GO:0016021…	ENST00000263087		Regulation of actin cytoskeleton	hsa04810
851	Homo sapiens protein phosphatase methylesterase 1 (PPME1), mRNA [NM_016147]	-0.126252	388.145	2	355.622	2	-0.541998	388.145	2	266.586	2	-0.552574	388.145	2	264.638	2	A_23_P64567	NM_016147	PPME1	NM_016147	hs|11q13.4	Hs.503251	51400	GO:0004091(carboxylesterase activity)|GO:0004864(phosphoprotein phosphatase inhibitor activity)|GO:0006482(protein amino acid demethylation)|GO:0008601(protein phosphatase type 2A regulator activity)|GO:0016787(hydrolase activity)|GO:0051721(protein phosphatase 2A binding)|GO:0051722(protein C-terminal methylesterase activity)	ENST00000398427
852	Homo sapiens apelin (APLN), mRNA [NM_017413]	0.667499	39.2086	2	62.2756	1	0.302949	39.2086	2	48.3702	2	0.214855	39.2086	2	45.505	1	A_23_P113393	NM_017413	APLN	NM_017413	hs|Xq25	Hs.303084	8862	GO:0005179(hormone activity)|GO:0005576(extracellular region)|GO:0006955(immune response)|GO:0007165(signal transduction)|GO:0007186(G-protein coupled receptor protein signaling pathway)|GO:0007595(lactation)	ENST00000307484		Neuroactive ligand-receptor interaction	hsa04080
854	Homo sapiens midline 2 (MID2), transcript variant 1, mRNA [NM_012216]	0.431994	2326.09	2	3138.12	2	0.281859	2326.09	2	2827.96	2	0.453106	2326.09	2	3184.38	2	A_23_P159956	NM_012216	MID2	NM_012216	hs|Xq22.3	Hs.12256	11043	GO:0003674(molecular_function)|GO:0005515(protein binding)|GO:0005622(intracellular)|GO:0005737(cytoplasm)|GO:0005856(cytoskeleton)|GO:0005874(microtubule)|GO:0005875(microtubule associated complex)|GO:0008150(biological_process)|GO:0008270(zinc ion binding)|GO:0046872(metal ion binding)	ENST00000361407
855	Homo sapiens chromosome 16 open reading frame 61 (C16orf61), mRNA [NM_020188]	0.069292	13827	2	14507.3	2	-0.218794	13827	2	11881.3	2	-0.161402	13827	2	12363.5	2	A_23_P106544	NM_020188	C16orf61	NM_020188	hs|16q23.3	Hs.388255	56942		ENST00000219400
856		-0.175731	8765.69	2	7760.43	2	-0.303546	8765.69	2	7102.48	2	-0.504354	8765.69	2	6179.6	2	A_24_P83808				hs|8q11.23
857	Homo sapiens aminoacyl tRNA synthetase complex-interacting multifunctional protein 1 (AIMP1), transcript variant 1, mRNA [NM_004757]	0.167054	6429.26	2	7218.54	2	0.217874	6429.26	2	7477.35	2	0.533759	6429.26	2	9307.61	2	A_23_P121686	NM_004757	AIMP1	NM_004757	hs|4q24	Hs.591680	9255	GO:0000049(tRNA binding)|GO:0001525(angiogenesis)|GO:0001937(negative regulation of endothelial cell proliferation)|GO:0005125(cytokine activity)|GO:0005515(protein binding)|GO:0005576(extracellular region)|GO:0005615(extracellular space)|GO:0005634(nucleus)|GO:0005737(cytoplasm)|GO:0005783(endoplasmic reticulum)|GO:0005794(Golgi apparatus)|GO:0005829(cytosol)|GO:0005975(carbohydrate metabolic pr…	ENST00000358008
858		-0.220888	333.15	2	285.855	2	-0.624366	333.15	2	216.116	2	-0.52541	333.15	2	231.46	2	A_24_P273245				hs|3p12.3
859	lincRNA:chr10:101192360-101200085 reverse strand	0.710093	524.465	2	857.977	2	0.56372	524.465	2	775.198	2	0.504633	524.465	2	744.091	2	A_19_P00806842	lincRNA:chr10:101192360-101200085_R			hs|10q24.2
862	Homo sapiens glutamate receptor, ionotropic, delta 1 (GRID1), mRNA [NM_017551]	0.0444774	392.906	2	405.207	2	0.191342	392.906	2	448.63	2	0.149517	392.906	2	435.81	2	A_23_P32805	NM_017551	GRID1	NM_017551	hs|10q23.1	Hs.530653	2894	GO:0004872(receptor activity)|GO:0004970(ionotropic glutamate receptor activity)|GO:0005216(ion channel activity)|GO:0005234(extracellular-glutamate-gated ion channel activity)|GO:0005515(protein binding)|GO:0005886(plasma membrane)|GO:0006811(ion transport)|GO:0016021(integral to membrane)|GO:0030054(cell junction)|GO:0045202(synapse)|GO:0045211(postsynaptic membrane)	ENST00000327946		Neuroactive ligand-receptor interaction	hsa04080
863	Homo sapiens THAP domain containing 10 (THAP10), mRNA [NM_020147]	0.0886781	772.97	2	821.973	2	0.278772	772.97	2	937.738	2	0.0627684	772.97	2	807.343	2	A_23_P106391	NM_020147	THAP10	NM_020147	hs|15q24.1	Hs.591123	56906	GO:0003677(DNA binding)|GO:0008270(zinc ion binding)|GO:0046872(metal ion binding)	ENST00000249861
864	Homo sapiens serum/glucocorticoid regulated kinase family, member 3 (SGK3), transcript variant 1, mRNA [NM_013257]	0.439862	8640.14	2	11720.1	2	0.231259	8640.14	2	10142.3	2	0.357255	8640.14	2	11067.9	2	A_33_P3375613	NM_013257	SGK3	NM_013257	hs|8q13.1	Hs.613417	23678	GO:0000166(nucleotide binding)|GO:0004674(protein serine/threonine kinase activity)|GO:0005515(protein binding)|GO:0005524(ATP binding)|GO:0005769(early endosome)|GO:0006468(protein amino acid phosphorylation)|GO:0006916(anti-apoptosis)|GO:0006950(response to stress)|GO:0007154(cell communication)|GO:0016023(cytoplasmic membrane-bounded vesicle)|GO:0016740(transferase activity)|GO:0035091(phospho…	ENST00000396609
865	Homo sapiens coatomer protein complex, subunit zeta 2 (COPZ2), mRNA [NM_016429]	1.5057	13.7933	1	39.1676	1	1.2405	13.7933	1	32.5907	1	-0.182111	13.7933	1	12.1576	1	A_23_P101093	NM_016429	COPZ2	NM_016429	hs|17q21.33	Hs.408434	51226	GO:0005515(protein binding)|GO:0005737(cytoplasm)|GO:0005794(Golgi apparatus)|GO:0005801(cis-Golgi network)|GO:0006886(intracellular protein transport)|GO:0016020(membrane)|GO:0016192(vesicle-mediated transport)|GO:0030117(membrane coat)|GO:0030126(COPI vesicle coat)|GO:0031410(cytoplasmic vesicle)	ENST00000006101
866	SH3 domain-containing protein C1orf113 [Source:UniProtKB/Swiss-Prot;Acc:A4FU49] [ENST00000453908]	0.0956127	151.907	2	162.315	2	0.594888	151.907	2	229.433	2	0.395867	151.907	2	199.869	2	A_23_P307536	ENST00000453908	C1orf113	AK056459	hs|1p34.3	Hs.524496	79729		ENST00000453908
867	Homo sapiens baculoviral IAP repeat-containing 2 (BIRC2), mRNA [NM_001166]	-0.166714	1118.47	2	996.415	2	-0.240896	1118.47	2	946.476	2	-0.478375	1118.47	2	802.825	2	A_24_P115774	NM_001166	BIRC2	NM_001166	hs|11q22.2	Hs.696238	329	GO:0001666(response to hypoxia)|GO:0001741(XY body)|GO:0001890(placenta development)|GO:0005515(protein binding)|GO:0005622(intracellular)|GO:0005634(nucleus)|GO:0005737(cytoplasm)|GO:0005829(cytosol)|GO:0007166(cell surface receptor linked signal transduction)|GO:0008270(zinc ion binding)|GO:0010243(response to organic nitrogen)|GO:0014070(response to organic cyclic substance)|GO:0042981(regulat…	ENST00000227758		Ubiquitin mediated proteolysis // Apoptosis // Focal adhesion // NOD-like receptor signaling pathway // Toxoplasmosis // Pathways in cancer // Small cell lung cancer	hsa04120 // hsa04210 // hsa04510 // hsa04621 // hsa05145 // hsa05200 // hsa05222
868	Homo sapiens tetratricopeptide repeat domain 37 (TTC37), mRNA [NM_014639]	0.0229469	5536.77	2	5625.54	2	-0.0215914	5536.77	2	5454.52	2	-0.0218561	5536.77	2	5453.52	2	A_33_P3259620	NM_014639	TTC37	NM_014639	hs|5q15	Hs.482868	9652	GO:0005488(binding)	ENST00000358746		RNA degradation	hsa03018
870	Homo sapiens capping protein (actin filament), gelsolin-like (CAPG), mRNA [NM_001747]	0.542797	603.867	2	879.71	2	0.245808	603.867	2	716.04	2	0.480206	603.867	2	842.36	2	A_33_P3389634	NM_001747	CAPG	NM_001747	hs|2p11.2	Hs.516155	822	GO:0003779(actin binding)|GO:0005634(nucleus)|GO:0005737(cytoplasm)|GO:0006461(protein complex assembly)|GO:0008290(F-actin capping protein complex)|GO:0030031(cell projection assembly)|GO:0042470(melanosome)|GO:0051016(barbed-end actin filament capping)	ENST00000409724
871	Homo sapiens GRAM domain containing 4 (GRAMD4), mRNA [NM_015124]	0.000440442	921.873	2	922.154	2	0.0903785	921.873	2	981.471	2	0.0823118	921.873	2	975.999	2	A_24_P23258	NM_015124	GRAMD4	NM_015124	hs|22q13.32	Hs.475150	23151	GO:0005739(mitochondrion)|GO:0006915(apoptosis)|GO:0016020(membrane)|GO:0016021(integral to membrane)	ENST00000408031
875	Homo sapiens glycolipid transfer protein domain containing 1 (GLTPD1), mRNA [NM_001029885]	0.15883	251.893	2	281.209	2	0.00551846	251.893	2	252.859	2	-0.196036	251.893	2	219.889	2	A_24_P225518	NM_001029885	GLTPD1	NM_001029885	hs|1p36.33	Hs.515689	80772	GO:0005737(cytoplasm)|GO:0017089(glycolipid transporter activity)|GO:0046836(glycolipid transport)|GO:0051861(glycolipid binding)	ENST00000343938
877	Homo sapiens kin of IRRE like 2 (Drosophila) (KIRREL2), transcript variant 3, mRNA [NM_199180]	0.436105	2120.06	2	2868.33	2	0.152418	2120.06	2	2356.3	2	0.082517	2120.06	2	2244.86	2	A_33_P3420852	NM_199180	KIRREL2	NM_199180	hs|19q12	Hs.145729	84063	GO:0005886(plasma membrane)|GO:0007155(cell adhesion)|GO:0016021(integral to membrane)	ENST00000360202
878	lincRNA:chr10:50217119-50223094 reverse strand	0.0795915	327.577	2	346.157	2	0.575045	327.577	2	488	2	0.527404	327.577	2	472.148	2	A_19_P00811460	lincRNA:chr10:50217119-50223094_R			hs|10q11.23
880	Homo sapiens ankyrin repeat and BTB (POZ) domain containing 1 (ABTB1), transcript variant 2, mRNA [NM_172027]	0.0418	1148.66	2	1182.43	2	0.157421	1148.66	2	1281.09	2	0.0599334	1148.66	2	1197.38	2	A_33_P3358295	NM_172027	ABTB1	NM_172027	hs|3q21.2	Hs.107812	80325	GO:0003746(translation elongation factor activity)|GO:0005515(protein binding)|GO:0005737(cytoplasm)|GO:0006412(translation)	ENST00000361019	NP852599
882	Homo sapiens hypothetical protein LOC144571 (LOC144571), non-coding RNA [NR_026971]	0.319067	276.861	2	345.39	2	0.275565	276.861	2	335.131	2	0.122421	276.861	2	301.38	2	A_33_P3280950	NR_026971	LOC144571	NR_026971	hs|12p13.31	Hs.592432	144571
883	Homo sapiens jagged 2 (JAG2), transcript variant 1, mRNA [NM_002226]	-0.321398	1755.5	2	1404.92	2	-0.333316	1755.5	2	1393.36	2	-0.415219	1755.5	2	1316.46	2	A_23_P106024	NM_002226	JAG2	NM_002226	hs|14q32.33	Hs.433445	3714	GO:0001501(skeletal system development)|GO:0001666(response to hypoxia)|GO:0001709(cell fate determination)|GO:0005112(Notch binding)|GO:0005509(calcium ion binding)|GO:0005515(protein binding)|GO:0005624(membrane fraction)|GO:0005887(integral to plasma membrane)|GO:0007049(cell cycle)|GO:0007154(cell communication)|GO:0007219(Notch signaling pathway)|GO:0007275(multicellular organismal developme…	ENST00000331782		Notch signaling pathway	hsa04330
885	Homo sapiens ADAMTS-like 2 (ADAMTSL2), transcript variant 1, mRNA [NM_014694]	0.49538	68.8866	2	97.109	2	0.479824	68.8866	2	96.0675	2	0.202153	68.8866	2	79.2481	2	A_33_P3312509	NM_014694	ADAMTSL2	NM_014694		Hs.522543	9719	GO:0004222(metalloendopeptidase activity)|GO:0005576(extracellular region)|GO:0005578(proteinaceous extracellular matrix)|GO:0008233(peptidase activity)|GO:0008270(zinc ion binding)	ENST00000393060
886	Homo sapiens spectrin repeat containing, nuclear envelope 1 (SYNE1), transcript variant 1, mRNA [NM_182961]	-0.119911	457.865	2	421.348	2	0.0214347	457.865	2	464.719	2	-0.482945	457.865	2	327.61	2	A_23_P500861	NM_182961	SYNE1	NM_182961	hs|6q25.1	Hs.12967	23345	GO:0003779(actin binding)|GO:0005521(lamin binding)|GO:0005634(nucleus)|GO:0005635(nuclear envelope)|GO:0005737(cytoplasm)|GO:0005794(Golgi apparatus)|GO:0005856(cytoskeleton)|GO:0006997(nucleus organization)|GO:0007030(Golgi organization)|GO:0008219(cell death)|GO:0016021(integral to membrane)|GO:0030017(sarcomere)|GO:0042692(muscle cell differentiation)|GO:0045211(postsynaptic membrane)	ENST00000367247	NP1154489
887	Homo sapiens transcription elongation factor A (SII)-like 8 (TCEAL8), transcript variant 1, mRNA [NM_153333]	-0.117059	10149.6	2	9358.57	2	-0.029353	10149.6	2	9945.15	2	-0.0277354	10149.6	2	9956.31	2	A_23_P11331	NM_153333	TCEAL8	NM_153333	hs|Xq22.2	Hs.389734	90843	GO:0005634(nucleus)|GO:0045449(regulation of transcription)	ENST00000372685
888	lincRNA:chr7:130619611-130620827 reverse strand	-1.21775	64.4895	2	27.7275	1	0.345283	64.4895	2	81.9275	2	0.412236	64.4895	2	85.8192	2	A_19_P00321293	lincRNA:chr7:130619611-130620827_R			hs|7q32.3
889	Homo sapiens G protein-coupled receptor 183 (GPR183), mRNA [NM_004951]	0.620027	54.9273	2	84.418	2	0.420574	54.9273	2	73.518	2	0.594693	54.9273	2	82.9485	2	A_23_P25566	NM_004951	GPR183	NM_004951	hs|13q32.3	Hs.784	1880	GO:0002313(mature B cell differentiation during immune response)|GO:0004872(receptor activity)|GO:0004930(G-protein coupled receptor activity)|GO:0005886(plasma membrane)|GO:0005887(integral to plasma membrane)|GO:0006959(humoral immune response)|GO:0007165(signal transduction)|GO:0007186(G-protein coupled receptor protein signaling pathway)|GO:0045028(purinergic nucleotide receptor activity, G-p…	ENST00000376414
890	Homo sapiens homocysteine-inducible, endoplasmic reticulum stress-inducible, ubiquitin-like domain member 1 (HERPUD1), transcript variant 1, mRNA [NM_014685]	-0.333924	43078.3	2	34177.3	2	-0.198108	43078.3	2	37551.1	2	-0.202407	43078.3	2	37439.4	2	A_23_P54846	NM_014685	HERPUD1	NM_014685	hs|16q21	Hs.146393	9709	GO:0003674(molecular_function)|GO:0005515(protein binding)|GO:0005783(endoplasmic reticulum)|GO:0005789(endoplasmic reticulum membrane)|GO:0006874(cellular calcium ion homeostasis)|GO:0006986(response to unfolded protein)|GO:0016020(membrane)|GO:0016021(integral to membrane)|GO:0030968(endoplasmic reticulum unfolded protein response)|GO:0043154(negative regulation of caspase activity)	ENST00000439977		Protein processing in endoplasmic reticulum	hsa04141
891	Homo sapiens G protein-coupled receptor 133 (GPR133), mRNA [NM_198827]	1.56769	11.036	1	32.7141	1	2.03923	11.036	1	45.3609	2	1.63108	11.036	1	34.1835	1	A_33_P3302577	NM_198827	GPR133	NM_198827	hs|12q24.33	Hs.719239	283383	GO:0004930(G-protein coupled receptor activity)|GO:0005886(plasma membrane)|GO:0007218(neuropeptide signaling pathway)|GO:0016021(integral to membrane)	ENST00000261654
892	Homo sapiens LSM11, U7 small nuclear RNA associated (LSM11), mRNA [NM_173491]	0.0267394	167.056	2	170.181	2	0.105298	167.056	2	179.705	2	0.244874	167.056	2	197.959	2	A_23_P368195	NM_173491	LSM11	NM_173491	hs|5q33.3	Hs.631954	134353	GO:0003723(RNA binding)|GO:0005634(nucleus)|GO:0006397(mRNA processing)|GO:0008380(RNA splicing)|GO:0030529(ribonucleoprotein complex)	ENST00000286307
893	lincRNA:chrX:46176131-46189856 reverse strand	0.800636	27.5494	1	47.9874	1	0.646961	27.5494	1	43.1387	2	-0.461203	27.5494	1	20.0113	1	A_19_P00332198	lincRNA:chrX:46176131-46189856_R			hs|Xp11.3
894	lincRNA:chr2:242823517-242908479 forward strand	0.554123	51.2603	2	75.2642	2	1.04778	51.2603	2	105.973	2	0.510297	51.2603	2	73.0123	2	A_19_P00321356	lincRNA:chr2:242823517-242908479_F			hs|2q37.3
895	Homo sapiens retinol dehydrogenase 5 (11-cis/9-cis) (RDH5), mRNA [NM_002905]	-0.0223578	567.201	2	558.479	2	-0.0950077	567.201	2	531.052	2	-0.608058	567.201	2	372.129	2	A_24_P218814	NM_002905	RDH5	NM_002905	hs|12q13.3	Hs.600940	5959	GO:0004745(retinol dehydrogenase activity)|GO:0005488(binding)|GO:0005788(endoplasmic reticulum lumen)|GO:0007601(visual perception)|GO:0016020(membrane)|GO:0016491(oxidoreductase activity)|GO:0019898(extrinsic to membrane)|GO:0050896(response to stimulus)|GO:0055114(oxidation reduction)	ENST00000257895		Retinol metabolism	hsa00830
900	lincRNA:chr22:31371385-31374065 forward strand	0.267938	758.852	2	913.722	2	0.358461	758.852	2	972.891	2	0.356503	758.852	2	971.572	2	A_19_P00320120	lincRNA:chr22:31371385-31374065_F			hs|22q12.3
901	Homo sapiens target of myb1 (chicken) (TOM1), transcript variant 2, mRNA [NM_001135732]	-0.0816124	14036.3	2	13264.4	2	-0.118645	14036.3	2	12928.2	2	-0.345756	14036.3	2	11045.1	2	A_33_P3751889	NM_001135732	TOM1	NM_001135732	hs|22q12.3	Hs.474705	10043	GO:0005515(protein binding)|GO:0005622(intracellular)|GO:0005737(cytoplasm)|GO:0005769(early endosome)|GO:0005813(centrosome)|GO:0005829(cytosol)|GO:0006886(intracellular protein transport)|GO:0006897(endocytosis)|GO:0016020(membrane)|GO:0016197(endosome transport)|GO:0019898(extrinsic to membrane)	ENST00000404284	NP861853
902	Homo sapiens meiotic nuclear divisions 1 homolog (S. cerevisiae) (MND1), mRNA [NM_032117]	-0.216931	6446.67	2	5546.67	2	-0.0301343	6446.67	2	6313.41	2	0.233759	6446.67	2	7580.6	2	A_23_P133123	NM_032117	MND1	NM_032117	hs|4q31.3	Hs.294088	84057	GO:0003677(DNA binding)|GO:0005515(protein binding)|GO:0005634(nucleus)|GO:0006310(DNA recombination)|GO:0007126(meiosis)	ENST00000240488
903	Homo sapiens angio-associated, migratory cell protein (AAMP), mRNA [NM_001087]	-0.131047	11462	2	10466.7	2	-0.224727	11462	2	9808.65	2	-0.311688	11462	2	9234.89	2	A_23_P56529	NM_001087	AAMP	NM_001087	hs|2q35	Hs.83347	14	GO:0001525(angiogenesis)|GO:0005737(cytoplasm)|GO:0005886(plasma membrane)|GO:0007275(multicellular organismal development)|GO:0008201(heparin binding)|GO:0009986(cell surface)|GO:0010595(positive regulation of endothelial cell migration)|GO:0014909(smooth muscle cell migration)|GO:0030154(cell differentiation)	ENST00000422731
906	Homo sapiens SWI/SNF-related, matrix-associated actin-dependent regulator of chromatin, subfamily a, containing DEAD/H box 1 (SMARCAD1), transcript variant 1, mRNA [NM_001128429]	-0.130188	440.094	2	402.119	2	0.0383986	440.094	2	451.965	2	-0.215841	440.094	2	378.94	2	A_33_P3351474	NM_001128429	SMARCAD1	NM_001128429	hs|4q22.2	Hs.410406	56916	GO:0000018(regulation of DNA recombination)|GO:0000166(nucleotide binding)|GO:0003677(DNA binding)|GO:0004386(helicase activity)|GO:0005515(protein binding)|GO:0005524(ATP binding)|GO:0005634(nucleus)|GO:0005730(nucleolus)|GO:0009117(nucleotide metabolic process)|GO:0016363(nuclear matrix)|GO:0016568(chromatin modification)|GO:0016787(hydrolase activity)|GO:0045941(positive regulation of transcri…	ENST00000394961
907	Homo sapiens dihydroorotate dehydrogenase (DHODH), nuclear gene encoding mitochondrial protein, mRNA [NM_001361]	-0.0966501	3723.08	2	3481.83	2	-0.10611	3723.08	2	3459.08	2	0.0304419	3723.08	2	3802.48	2	A_23_P15202	NM_001361	DHODH	NM_001361	hs|16q22.3	Hs.654427	1723	GO:0004158(dihydroorotate oxidase activity)|GO:0005739(mitochondrion)|GO:0005743(mitochondrial inner membrane)|GO:0006207('de novo' pyrimidine base biosynthetic process)|GO:0006221(pyrimidine nucleotide biosynthetic process)|GO:0006222(UMP biosynthetic process)|GO:0016020(membrane)|GO:0016021(integral to membrane)|GO:0016491(oxidoreductase activity)|GO:0055114(oxidation reduction)	ENST00000219240		Pyrimidine metabolism // Metabolic pathways	hsa00240 // hsa01100
912	Homo sapiens vacuolar protein sorting 26 homolog A (S. pombe) (VPS26A), transcript variant 1, mRNA [NM_004896]	-0.284115	4090.1	2	3358.97	2	-0.167923	4090.1	2	3640.69	2	-0.597264	4090.1	2	2703.58	2	A_23_P75255	NM_004896	VPS26A	NM_004896	hs|10q21.3	Hs.499925	9559	GO:0005515(protein binding)|GO:0005737(cytoplasm)|GO:0005768(endosome)|GO:0005829(cytosol)|GO:0007034(vacuolar transport)|GO:0008565(protein transporter activity)|GO:0015031(protein transport)|GO:0016020(membrane)|GO:0019898(extrinsic to membrane)|GO:0030904(retromer complex)|GO:0042147(retrograde transport, endosome to Golgi)	ENST00000263559
913	Putative RNA polymerase II subunit A C-terminal domain phosphatase SSU72-like protein 3 (CTD phosphatase SSU72-like protein 3)(EC 3.1.3.16) [Source:UniProtKB/Swiss-Prot;Acc:A6NG73] [ENST00000421628]	2.03441	7.11688	1	29.1546	1	1.7454	7.11688	1	23.862	1	2.03595	7.11688	1	29.1858	1	A_33_P3325653	ENST00000421628	hCG_1651160		hs|7q31.33		136157	GO:0004721(phosphoprotein phosphatase activity)|GO:0005634(nucleus)|GO:0005737(cytoplasm)|GO:0006397(mRNA processing)|GO:0016787(hydrolase activity)	ENST00000421628	NP102836
914	Homo sapiens protein tyrosine phosphatase, non-receptor type 9 (PTPN9), mRNA [NM_002833]	-0.12404	222.184	2	203.879	2	0.1061	222.184	2	239.14	2	0.0314749	222.184	2	227.084	2	A_23_P124486	NM_002833	PTPN9	NM_002833	hs|15q24.3	Hs.445775	5780	GO:0004726(non-membrane spanning protein tyrosine phosphatase activity)|GO:0005515(protein binding)|GO:0005737(cytoplasm)|GO:0006470(protein amino acid dephosphorylation)|GO:0016787(hydrolase activity)	ENST00000306726
915	Homo sapiens INO80 homolog (S. cerevisiae) (INO80), mRNA [NM_017553]	-0.740872	98.5545	2	58.9728	2	-0.154467	98.5545	2	88.5477	2	-0.385323	98.5545	2	75.454	2	A_24_P39454	NM_017553	INO80	NM_017553	hs|15q15.2	Hs.292949	54617	GO:0000166(nucleotide binding)|GO:0003677(DNA binding)|GO:0003678(DNA helicase activity)|GO:0005524(ATP binding)|GO:0005634(nucleus)|GO:0006338(chromatin remodeling)|GO:0016787(hydrolase activity)|GO:0016887(ATPase activity)	ENST00000361937
917	lincRNA:chr8:124472369-124499694 forward strand	-0.499977	26.7846	1	18.9398	1	0.566287	26.7846	1	39.6601	1	0.710537	26.7846	1	43.8306	1	A_19_P00325559	lincRNA:chr8:124472369-124499694_F			hs|8q24.13
920	Homo sapiens ADAM metallopeptidase with thrombospondin type 1 motif, 17 (ADAMTS17), mRNA [NM_139057]	0.103512	43.7901	2	47.0475	1	1.02137	43.7901	2	88.8869	2	1.40467	43.7901	2	115.937	2	A_33_P3241051	NM_139057	ADAMTS17	NM_139057		Hs.513200	170691	GO:0004222(metalloendopeptidase activity)|GO:0005576(extracellular region)|GO:0005578(proteinaceous extracellular matrix)|GO:0005622(intracellular)|GO:0006508(proteolysis)|GO:0008233(peptidase activity)|GO:0008270(zinc ion binding)|GO:0046872(metal ion binding)
924	Homo sapiens mitochondrial ribosomal protein L42 pseudogene 5 (MRPL42P5), non-coding RNA [NR_002208]	-0.242207	702.099	2	593.59	2	-0.0983603	702.099	2	655.826	2	-0.528015	702.099	2	486.911	2	A_23_P398491	NR_002208	MRPL42P5	NR_002208	hs|15q15.2		359821
925	Homo sapiens exosome component 3 (EXOSC3), transcript variant 1, mRNA [NM_016042]	-0.301426	5306.39	2	4305.87	2	-0.268734	5306.39	2	4404.55	2	-0.378156	5306.39	2	4082.84	2	A_23_P123905	NM_016042	EXOSC3	NM_016042	hs|9p13.2	Hs.602571	51010	GO:0000175(3'-5'-exoribonuclease activity)|GO:0000176(nuclear exosome (RNase complex))|GO:0000177(cytoplasmic exosome (RNase complex))|GO:0003723(RNA binding)|GO:0004527(exonuclease activity)|GO:0005515(protein binding)|GO:0005634(nucleus)|GO:0005730(nucleolus)|GO:0005737(cytoplasm)|GO:0006364(rRNA processing)|GO:0016787(hydrolase activity)	ENST00000396521		RNA degradation	hsa03018
926	lincRNA:chr16:11481046-11484311 forward strand	0.856136	9188.42	2	16632.7	2	0.493298	9188.42	2	12934.2	2	0.347169	9188.42	2	11688.2	2	A_19_P00316275	lincRNA:chr16:11481046-11484311_F			hs|16p13.13
927	lincRNA:chr11:114283890-114290440 forward strand	0.187615	587.295	2	668.859	2	0.363259	587.295	2	755.455	2	0.216337	587.295	2	682.308	2	A_19_P00326348	lincRNA:chr11:114283890-114290440_F			hs|11q23.2
928	Homo sapiens G patch domain containing 2 (GPATCH2), mRNA [NM_018040]	0.120677	353.151	2	383.961	2	0.0748697	353.151	2	371.962	2	0.243361	353.151	2	418.041	2	A_33_P3355743	NM_018040	GPATCH2	NM_018040	hs|1q41	Hs.420757	55105	GO:0003676(nucleic acid binding)|GO:0005622(intracellular)	ENST00000366934
929	Homo sapiens low density lipoprotein receptor-related protein 3 (LRP3), mRNA [NM_002333]	0.111753	391.559	2	423.096	2	0.0947948	391.559	2	418.151	2	0.167953	391.559	2	439.902	2	A_33_P3212188	NM_002333	LRP3	NM_002333	hs|19q12	Hs.515340	4037	GO:0004872(receptor activity)|GO:0005905(coated pit)|GO:0006898(receptor-mediated endocytosis)|GO:0016020(membrane)|GO:0016021(integral to membrane)	ENST00000253193
931	lincRNA:chrX:135943809-135955432 reverse strand	0.089963	223.186	2	237.546	2	0.108398	223.186	2	240.601	2	0.0483671	223.186	2	230.795	2	A_19_P00326994	lincRNA:chrX:135943809-135955432_R			hs|Xq26.3
932	Homo sapiens solute carrier family 25, member 42 (SLC25A42), mRNA [NM_178526]	-0.131821	714.042	2	651.691	2	-0.282621	714.042	2	587.011	2	-0.627763	714.042	2	462.113	2	A_23_P436526	NM_178526	SLC25A42	NM_178526	hs|19p13.11	Hs.303669	284439	GO:0005488(binding)|GO:0005739(mitochondrion)|GO:0005743(mitochondrial inner membrane)|GO:0016020(membrane)|GO:0016021(integral to membrane)|GO:0055085(transmembrane transport)	ENST00000318596
933	Homo sapiens stromal antigen 3-like 2 (STAG3L2), mRNA [NM_001025202]	-0.319047	2795.55	2	2240.91	2	-0.14577	2795.55	2	2526.88	2	-0.110424	2795.55	2	2589.56	2	A_32_P170749	NM_001025202	STAG3L2	NM_001025202	hs|7q11.23	Hs.709564	442582	GO:0005488(binding)	ENST00000429726
935	Homo sapiens SP110 nuclear body protein (SP110), transcript variant b, mRNA [NM_004510]	-0.289395	73.1203	2	59.8303	2	0.633683	73.1203	2	113.448	2	0.51217	73.1203	2	104.284	2	A_23_P120002	NM_004510	SP110	NM_004510	hs|2q37.1	Hs.145150	3431	GO:0003677(DNA binding)|GO:0005062(hematopoietin/interferon-class (D200-domain) cytokine receptor signal transducer activity)|GO:0005515(protein binding)|GO:0005634(nucleus)|GO:0008270(zinc ion binding)|GO:0044419(interspecies interaction between organisms)|GO:0045449(regulation of transcription)|GO:0046872(metal ion binding)	ENST00000338556	NP100029
936	lincRNA:chr5:126370776-126381926 reverse strand	-0.264061	36.4597	2	30.3615	1	0.50484	36.4597	2	51.7351	2	0.0728248	36.4597	2	38.3474	1	A_19_P00808961	lincRNA:chr5:126370776-126381926_R			hs|5q23.2
937	Homo sapiens ribosomal protein S6 (RPS6), mRNA [NM_001010]	0.274354	668988	2	809109	2	0.253636	668988	2	797573	2	0.241782	668988	2	791046	2	A_23_P123563	NM_001010	RPS6	NM_001010	hs|9p22.1	Hs.408073	6194	GO:0003735(structural constituent of ribosome)|GO:0005515(protein binding)|GO:0005622(intracellular)|GO:0005634(nucleus)|GO:0005730(nucleolus)|GO:0005829(cytosol)|GO:0005840(ribosome)|GO:0006364(rRNA processing)|GO:0006414(translational elongation)|GO:0022627(cytosolic small ribosomal subunit)|GO:0031929(TOR signaling pathway)|GO:0042274(ribosomal small subunit biogenesis)|GO:0042593(glucose home…	ENST00000315377		Ribosome // mTOR signaling pathway // Insulin signaling pathway	hsa03010 // hsa04150 // hsa04910
938	Homo sapiens CCR4-NOT transcription complex, subunit 6 (CNOT6), mRNA [NM_015455]	-0.134344	1350.09	2	1230.05	2	-0.117693	1350.09	2	1244.33	2	-0.10346	1350.09	2	1256.66	2	A_24_P940125	NM_015455	CNOT6	NM_015455	hs|5q35.3	Hs.654984	57472	GO:0000287(magnesium ion binding)|GO:0003723(RNA binding)|GO:0004527(exonuclease activity)|GO:0005515(protein binding)|GO:0005634(nucleus)|GO:0005737(cytoplasm)|GO:0016787(hydrolase activity)|GO:0045449(regulation of transcription)	ENST00000261951		RNA degradation	hsa03018
939	lincRNA:chr5:87580664-87583451 forward strand	-0.14278	166.543	2	150.85	2	-0.134022	166.543	2	151.769	2	0.276415	166.543	2	201.714	2	A_19_P00317423	lincRNA:chr5:87580664-87583451_F			hs|5q14.3
940	Homo sapiens dual specificity phosphatase 2 (DUSP2), mRNA [NM_004418]	0.201793	108.019	2	124.235	2	0.112846	108.019	2	116.807	2	0.122974	108.019	2	117.63	2	A_24_P37409	NM_004418	DUSP2	NM_004418	hs|2q11.2	Hs.1183	1844	GO:0000188(inactivation of MAPK activity)|GO:0004725(protein tyrosine phosphatase activity)|GO:0005634(nucleus)|GO:0006470(protein amino acid dephosphorylation)|GO:0008330(protein tyrosine/threonine phosphatase activity)|GO:0016787(hydrolase activity)|GO:0017017(MAP kinase tyrosine/serine/threonine phosphatase activity)|GO:0051019(mitogen-activated protein kinase binding)	ENST00000288943		MAPK signaling pathway	hsa04010
941	Homo sapiens ribosomal protein S28 (RPS28), mRNA [NM_001031]	0.259282	548827	2	656881	2	0.352253	548827	2	700606	2	0.32615	548827	2	688044	2	A_33_P3282836	NM_001031	RPS28	NM_001031	hs|19p13.2	Hs.719103	6234	GO:0003735(structural constituent of ribosome)|GO:0005515(protein binding)|GO:0005622(intracellular)|GO:0005829(cytosol)|GO:0005840(ribosome)|GO:0006364(rRNA processing)|GO:0006414(translational elongation)|GO:0022627(cytosolic small ribosomal subunit)|GO:0042274(ribosomal small subunit biogenesis)	ENST00000445365		Ribosome	hsa03010
942	lincRNA:chr1:79897287-79954287 reverse strand	0.771541	44.5539	2	76.0575	2	0.226149	44.5539	2	52.115	2	0.329724	44.5539	2	55.9941	1	A_19_P00324030	lincRNA:chr1:79897287-79954287_R			hs|1p31.1
944	Homo sapiens cell adhesion molecule 4 (CADM4), mRNA [NM_145296]	0.059252	77.8913	2	81.1569	2	-0.10623	77.8913	2	72.362	2	-0.0446734	77.8913	2	75.5163	2	A_23_P5064	NM_145296	CADM4	NM_145296	hs|19q13.2	Hs.370984	199731	GO:0005515(protein binding)|GO:0007155(cell adhesion)|GO:0016020(membrane)|GO:0016021(integral to membrane)	ENST00000222374	NP398054
945		0.822256	18.8756	1	33.3752	1	0.390706	18.8756	1	24.7465	1	1.5243	18.8756	1	54.2952	1	A_33_P3316088				hs|1p32.3
946		0.149537	130229	2	144451	2	-0.00344567	130229	2	129918	2	0.158929	130229	2	145395	2	A_33_P3246995				hs|7q31.33
948	Homo sapiens ribosomal RNA processing 15 homolog (S. cerevisiae) (RRP15), mRNA [NM_016052]	-0.0725844	2799.49	2	2662.13	2	-0.192569	2799.49	2	2449.68	2	-0.266726	2799.49	2	2326.95	2	A_23_P23356	NM_016052	RRP15	NM_016052	hs|1q41	Hs.660109	51018	GO:0005515(protein binding)	ENST00000366932	NP1183114
949	Homo sapiens integrin beta 3 binding protein (beta3-endonexin) (ITGB3BP), mRNA [NM_014288]	-0.211993	10675.1	2	9216.28	2	-0.251873	10675.1	2	8965.01	2	0.0559239	10675.1	2	11097	2	A_23_P23765	NM_014288	ITGB3BP	NM_014288		Hs.166539	23421	GO:0000775(chromosome, centromeric region)|GO:0004871(signal transducer activity)|GO:0005624(membrane fraction)|GO:0005634(nucleus)|GO:0005654(nucleoplasm)|GO:0005694(chromosome)|GO:0005737(cytoplasm)|GO:0005829(cytosol)|GO:0006915(apoptosis)|GO:0007155(cell adhesion)|GO:0007165(signal transduction)|GO:0008022(protein C-terminus binding)|GO:0008624(induction of apoptosis by extracellular signals)…	ENST00000283568
951	Homo sapiens ganglioside-induced differentiation-associated protein 1 (GDAP1), transcript variant 1, mRNA [NM_018972]	-0.269035	230.571	2	191.345	2	0.179527	230.571	2	261.124	2	-0.00339867	230.571	2	230.028	2	A_33_P3422659	NM_018972	GDAP1	NM_018972	hs|8q21.11	Hs.168950	54332	GO:0005737(cytoplasm)|GO:0032526(response to retinoic acid)	ENST00000220822
953	Homo sapiens reprimo, TP53 dependent G2 arrest mediator candidate (RPRM), mRNA [NM_019845]	-0.157217	931.614	2	835.428	2	-0.182784	931.614	2	820.754	2	0.407605	931.614	2	1235.77	2	A_23_P5370	NM_019845	RPRM	NM_019845	hs|2q23.3	Hs.100890	56475	GO:0005515(protein binding)|GO:0005737(cytoplasm)|GO:0007050(cell cycle arrest)|GO:0007346(regulation of mitotic cell cycle)|GO:0016020(membrane)|GO:0016021(integral to membrane)	ENST00000325926		p53 signaling pathway	hsa04115
955	Homo sapiens chromosome 8 open reading frame 58 (C8orf58), mRNA [NM_001013842]	0.021695	931.811	2	945.929	2	-0.0259185	931.811	2	915.22	2	0.0450374	931.811	2	961.358	2	A_23_P310483	NM_001013842	C8orf58	NM_001013842	hs|8p21.3	Hs.553539	541565		ENST00000438857
956	Homo sapiens MAGE-like 2 (MAGEL2), mRNA [NM_019066]	0.255663	135.121	2	161.319	2	0.407851	135.121	2	179.266	2	0.328063	135.121	2	169.621	2	A_23_P99996	NM_019066	MAGEL2	NM_019066	hs|15q12	Hs.141496	54551	GO:0003674(molecular_function)|GO:0005575(cellular_component)|GO:0008150(biological_process)
957	Homo sapiens tyrosine 3-monooxygenase/tryptophan 5-monooxygenase activation protein, epsilon polypeptide (YWHAE), transcript variant 1, mRNA [NM_006761]	0.123419	2152.13	2	2344.34	2	0.0171566	2152.13	2	2177.87	2	2.10841	2152.13	2	9280.34	1	A_24_P33444	NM_006761	YWHAE	NM_006761	hs|2q22.1	Hs.513851	7531	GO:0001764(neuron migration)|GO:0005737(cytoplasm)|GO:0005739(mitochondrion)|GO:0005829(cytosol)|GO:0006605(protein targeting)|GO:0006915(apoptosis)|GO:0007242(intracellular signaling cascade)|GO:0008624(induction of apoptosis by extracellular signals)|GO:0019904(protein domain specific binding)|GO:0021766(hippocampus development)|GO:0021987(cerebral cortex development)|GO:0035308(negative regula…	ENST00000264335		Cell cycle // Oocyte meiosis // Neurotrophin signaling pathway	hsa04110 // hsa04114 // hsa04722
958	Homo sapiens WD repeat domain 51B (WDR51B), mRNA [NM_172240]	0.138609	143.803	2	158.304	2	0.348172	143.803	2	183.053	2	0.616339	143.803	2	220.446	2	A_23_P105535	NM_172240	WDR51B	NM_172240	hs|12q21.33	Hs.25130	282809		ENST00000393179
959	Homo sapiens zinc finger and BTB domain containing 11 (ZBTB11), mRNA [NM_014415]	-0.0766369	2662.75	2	2524.99	2	-0.00997536	2662.75	2	2644.4	2	-0.182909	2662.75	2	2345.68	2	A_23_P109774	NM_014415	ZBTB11	NM_014415	hs|3q12.1	Hs.655286	27107	GO:0003674(molecular_function)|GO:0003677(DNA binding)|GO:0005515(protein binding)|GO:0005622(intracellular)|GO:0005634(nucleus)|GO:0005730(nucleolus)|GO:0008150(biological_process)|GO:0008270(zinc ion binding)|GO:0045449(regulation of transcription)|GO:0046872(metal ion binding)	ENST00000312938
960	Homo sapiens transmembrane protein 43 (TMEM43), mRNA [NM_024334]	-0.00415518	1666.16	2	1661.37	2	-0.088688	1666.16	2	1566.82	2	-0.0954399	1666.16	2	1559.51	2	A_23_P121196	NM_024334	TMEM43	NM_024334	hs|3p25.1	Hs.517817	79188	GO:0005634(nucleus)|GO:0005783(endoplasmic reticulum)|GO:0005794(Golgi apparatus)|GO:0016020(membrane)|GO:0016021(integral to membrane)	ENST00000425859
961	Homo sapiens insulin induced gene 1 (INSIG1), transcript variant 1, mRNA [NM_005542]	0.0247252	19827.2	2	20170	2	-0.0380714	19827.2	2	19310.8	2	0.217202	19827.2	2	23048.7	2	A_33_P3219090	NM_005542	INSIG1	NM_005542	hs|7q36.3	Hs.520819	3638	GO:0005515(protein binding)|GO:0005783(endoplasmic reticulum)|GO:0006629(lipid metabolic process)|GO:0008152(metabolic process)|GO:0008202(steroid metabolic process)|GO:0008203(cholesterol metabolic process)|GO:0008283(cell proliferation)|GO:0016020(membrane)|GO:0016021(integral to membrane)|GO:0030967(ER-nuclear sterol response pathway)	ENST00000344756
962	Homo sapiens RAD54-like 2 (S. cerevisiae) (RAD54L2), mRNA [NM_015106]	0.297793	2748.6	2	3378.75	2	0.471623	2748.6	2	3811.4	2	0.854531	2748.6	2	4969.94	2	A_23_P18205	NM_015106	RAD54L2	NM_015106	hs|3p21.2	Hs.105399	23132	GO:0000166(nucleotide binding)|GO:0003677(DNA binding)|GO:0003712(transcription cofactor activity)|GO:0004386(helicase activity)|GO:0005524(ATP binding)|GO:0005634(nucleus)|GO:0016787(hydrolase activity)|GO:0019901(protein kinase binding)	ENST00000432863
965	Homo sapiens heart and neural crest derivatives expressed 1 (HAND1), mRNA [NM_004821]	-0.0426208	633.399	2	614.961	2	-0.212072	633.399	2	546.812	2	-0.0865538	633.399	2	596.516	2	A_23_P58770	NM_004821	HAND1	NM_004821	hs|5q33.2	Hs.152531	9421	GO:0001525(angiogenesis)|GO:0001707(mesoderm formation)|GO:0001824(blastocyst development)|GO:0001829(trophectodermal cell differentiation)|GO:0001892(embryonic placenta development)|GO:0001947(heart looping)|GO:0003700(transcription factor activity)|GO:0003713(transcription coactivator activity)|GO:0005634(nucleus)|GO:0005654(nucleoplasm)|GO:0005730(nucleolus)|GO:0005737(cytoplasm)|GO:0007275(mu…	ENST00000231121
966	Homo sapiens S100 calcium binding protein A5 (S100A5), mRNA [NM_002962]	1.21813	1142.82	2	2658.71	2	0.8977	1142.82	2	2129.18	2	1.02722	1142.82	2	2329.18	2	A_23_P115467	NM_002962	S100A5	NM_002962	hs|1q22	Hs.2960	6276	GO:0005509(calcium ion binding)	ENST00000359215
967	Homo sapiens patched homolog 2 (Drosophila) (PTCH2), transcript variant 1, mRNA [NM_003738]	0.505454	142.024	2	201.613	2	0.299078	142.024	2	174.741	2	0.359545	142.024	2	182.22	2	A_23_P355311	NM_003738	PTCH2	NM_003738	hs|1p34.1	Hs.591497	8643	GO:0005887(integral to plasma membrane)|GO:0006461(protein complex assembly)|GO:0007283(spermatogenesis)|GO:0008158(hedgehog receptor activity)|GO:0008544(epidermis development)|GO:0016020(membrane)	ENST00000447098		Hedgehog signaling pathway // Pathways in cancer // Basal cell carcinoma	hsa04340 // hsa05200 // hsa05217
968	Homo sapiens eukaryotic translation initiation factor 4B (EIF4B), mRNA [NM_001417]	-0.102368	795.864	2	741.349	2	-0.239173	795.864	2	674.28	2	0.59569	795.864	2	1202.71	2	A_24_P218970	NM_001417	EIF4B	NM_001417	hs|3q13.32	Hs.648394	1975	GO:0000166(nucleotide binding)|GO:0003723(RNA binding)|GO:0003743(translation initiation factor activity)|GO:0005829(cytosol)|GO:0006412(translation)|GO:0006446(regulation of translational initiation)|GO:0016281(eukaryotic translation initiation factor 4F complex)	ENST00000438209		RNA transport // mTOR signaling pathway	hsa03013 // hsa04150
969	Homo sapiens RNA binding motif protein 22 (RBM22), mRNA [NM_018047]	0.115331	1623.9	2	1759.05	2	0.0902444	1623.9	2	1728.72	2	0.0264776	1623.9	2	1653.98	2	A_23_P92895	NM_018047	RBM22	NM_018047	hs|5q33.1	Hs.713564	55696	GO:0000060(protein import into nucleus, translocation)|GO:0000166(nucleotide binding)|GO:0003723(RNA binding)|GO:0005634(nucleus)|GO:0005681(spliceosomal complex)|GO:0005730(nucleolus)|GO:0005737(cytoplasm)|GO:0006397(mRNA processing)|GO:0008270(zinc ion binding)|GO:0008380(RNA splicing)|GO:0046872(metal ion binding)|GO:0048306(calcium-dependent protein binding)	ENST00000199814		Spliceosome	hsa03040
970	Homo sapiens phospholipase A2-activating protein (PLAA), mRNA [NM_001031689]	-0.044053	320.334	2	310.7	2	0.121781	320.334	2	348.548	2	-0.16317	320.334	2	286.078	2	A_33_P3249434	NM_001031689	PLAA	NM_001031689	hs|9p21.2	Hs.27182	9373	GO:0005515(protein binding)|GO:0006644(phospholipid metabolic process)|GO:0006954(inflammatory response)|GO:0007165(signal transduction)|GO:0016005(phospholipase A2 activator activity)			Protein processing in endoplasmic reticulum	hsa04141
972	Homo sapiens misshapen-like kinase 1 (zebrafish) (MINK1), transcript variant 3, mRNA [NM_153827]	-0.00728359	176.273	2	175.385	2	-0.228218	176.273	2	150.482	2	-0.716242	176.273	2	107.294	2	A_23_P164313	NM_153827	MINK1	NM_153827	hs|17p13.2	Hs.443417	50488	GO:0000166(nucleotide binding)|GO:0004674(protein serine/threonine kinase activity)|GO:0005083(small GTPase regulator activity)|GO:0005515(protein binding)|GO:0005524(ATP binding)|GO:0006468(protein amino acid phosphorylation)|GO:0006950(response to stress)|GO:0007243(protein kinase cascade)|GO:0007254(JNK cascade)|GO:0007275(multicellular organismal development)|GO:0016740(transferase activity)|…	ENST00000355280
973	Homo sapiens family with sequence similarity 110, member B (FAM110B), mRNA [NM_147189]	-0.228137	158.841	2	135.608	2	0.306399	158.841	2	196.425	2	0.643384	158.841	2	248.107	2	A_33_P3330443	NM_147189	FAM110B	NM_147189	hs|8q12.1	Hs.154652	90362	GO:0005737(cytoplasm)|GO:0005739(mitochondrion)|GO:0005813(centrosome)	ENST00000361488
974	lincRNA:chr18:53744938-53763545 reverse strand	0.325045	213.574	2	267.545	2	0.207049	213.574	2	246.533	2	0.233963	213.574	2	251.176	2	A_19_P00319568	lincRNA:chr18:53744938-53763545_R			hs|18q21.31
975	lincRNA:chr2:47547646-47570746 forward strand	0.330396	48.3333	2	60.7722	2	0.33721	48.3333	2	61.06	2	0.0568966	48.3333	2	50.2775	1	A_19_P00811765	lincRNA:chr2:47547646-47570746_F			hs|2p21
976	Centromere protein M (CENP-M)(Interphase centromere complex protein 39)(Proliferation-associated nuclear element protein 1) [Source:UniProtKB/Swiss-Prot;Acc:Q9NSP4] [ENST00000402420]	0.542008	83.8974	2	122.154	2	0.178978	83.8974	2	94.9787	2	0.599994	83.8974	2	127.164	2	A_33_P3302613	ENST00000402420			hs|22q13.2				ENST00000402420
977	PREDICTED: Homo sapiens similar to double homeobox, 4 (LOC649941), miscRNA [XR_079479]	0.830025	56.9987	2	101.328	2	0.42452	56.9987	2	76.4995	2	0.349911	56.9987	2	72.6439	2	A_33_P3351920	XR_079479	LOC649941	XR_079479			649941
978	lincRNA:chr13:92005489-92006835 reverse strand	-0.374667	307.822	2	237.418	2	0.147548	307.822	2	340.97	2	0.361974	307.822	2	395.608	2	A_19_P00800396	lincRNA:chr13:92005489-92006835_R			hs|13q31.3
979	lincRNA:chrX:73164437-73224386 reverse strand	0.565406	41.2668	1	61.0668	2	0.6343	41.2668	1	64.0537	2	1.38292	41.2668	1	107.622	2	A_19_P00321852	lincRNA:chrX:73164437-73224386_R			hs|Xq13.2
981	Homo sapiens CREB regulated transcription coactivator 2 (CRTC2), mRNA [NM_181715]	-0.0506669	10050.5	2	9703.7	2	-0.05262	10050.5	2	9690.58	2	-0.237063	10050.5	2	8527.6	2	A_23_P12173	NM_181715	CRTC2	NM_181715	hs|1q22	Hs.406392	200186	GO:0005515(protein binding)|GO:0005634(nucleus)|GO:0005737(cytoplasm)|GO:0044419(interspecies interaction between organisms)|GO:0045449(regulation of transcription)	ENST00000303569	NP426384
983	lincRNA:chr14:61529972-61553247 reverse strand	0.200658	900.72	2	1035.13	2	0.172398	900.72	2	1015.05	2	0.0517499	900.72	2	933.616	2	A_19_P00331013	lincRNA:chr14:61529972-61553247_R			hs|14q23.2
985	Homo sapiens ubiquitin specific peptidase 27, X-linked (USP27X), mRNA [NM_001145073]	-0.175307	108.711	2	96.2718	1	-0.34275	108.711	2	85.7223	2	0.37527	108.711	2	141.006	2	A_23_P171095	NM_001145073	USP27X	NM_001145073	hs|Xp11.23	Hs.143587	389856	GO:0004221(ubiquitin thiolesterase activity)|GO:0006511(ubiquitin-dependent protein catabolic process)|GO:0008233(peptidase activity)|GO:0008234(cysteine-type peptidase activity)
986	Homo sapiens polymerase (RNA) II (DNA directed) polypeptide H (POLR2H), mRNA [NM_006232]	-0.894924	47193	2	25379.2	2	-0.411343	47193	2	35485.5	2	-0.619068	47193	2	30726.9	2	A_23_P29803	NM_006232	POLR2H	NM_006232	hs|3q26.33	Hs.432574	5437	GO:0000398(nuclear mRNA splicing, via spliceosome)|GO:0003899(DNA-directed RNA polymerase activity)|GO:0004672(protein kinase activity)|GO:0005515(protein binding)|GO:0005634(nucleus)|GO:0005654(nucleoplasm)|GO:0005665(DNA-directed RNA polymerase II, core complex)|GO:0005730(nucleolus)|GO:0006350(transcription)|GO:0006367(transcription initiation from RNA polymerase II promoter)|GO:0006368(RNA el…	ENST00000452961		Purine metabolism // Pyrimidine metabolism // Metabolic pathways // RNA polymerase // Huntington's disease	hsa00230 // hsa00240 // hsa01100 // hsa03020 // hsa05016
987	Homo sapiens serine/threonine/tyrosine interacting-like 1 (STYXL1), mRNA [NM_016086]	-0.669583	655.587	2	412.16	2	0.0775243	655.587	2	691.779	2	0.28461	655.587	2	798.558	2	A_23_P111635	NM_016086	STYXL1	NM_016086		Hs.11615	51657	GO:0005515(protein binding)|GO:0006470(protein amino acid dephosphorylation)|GO:0007242(intracellular signaling cascade)|GO:0008138(protein tyrosine/serine/threonine phosphatase activity)|GO:0016787(hydrolase activity)	ENST00000454618
989	Homo sapiens chromosome 1 open reading frame 25 (C1orf25), mRNA [NM_030934]	-0.834861	621.392	2	348.375	2	0.0706968	621.392	2	652.601	2	-0.162892	621.392	2	555.047	2	A_24_P190877	NM_030934	C1orf25	NM_030934	hs|1q31.1	Hs.107149	81627	GO:0003723(RNA binding)|GO:0004809(tRNA (guanine-N2-)-methyltransferase activity)|GO:0005622(intracellular)|GO:0008033(tRNA processing)|GO:0008270(zinc ion binding)|GO:0008344(adult locomotory behavior)|GO:0046872(metal ion binding)	ENST00000367506
991	Homo sapiens transcription elongation factor B (SIII), polypeptide 3 (110kDa, elongin A) (TCEB3), mRNA [NM_003198]	-0.887692	828.626	2	447.854	2	0.0969155	828.626	2	886.203	2	-0.13273	828.626	2	755.793	2	A_24_P122403	NM_003198	TCEB3	NM_003198	hs|1p36.11	Hs.15535	6924	GO:0003677(DNA binding)|GO:0005515(protein binding)|GO:0005634(nucleus)|GO:0005654(nucleoplasm)|GO:0005737(cytoplasm)|GO:0006357(regulation of transcription from RNA polymerase II promoter)|GO:0006368(RNA elongation from RNA polymerase II promoter)|GO:0008023(transcription elongation factor complex)|GO:0016021(integral to membrane)|GO:0016944(RNA polymerase II transcription elongation factor acti…	ENST00000418390
992	lincRNA:chr9:33011575-33024766 reverse strand	1.84864	22.6811	1	81.6882	1	-0.805053	22.6811	1	12.9813	1	1.01386	22.6811	1	45.8003	1	A_19_P00324364	lincRNA:chr9:33011575-33024766_R			hs|9p13.3
993		-0.0332389	75.0288	2	73.32	1	-0.269579	75.0288	2	62.241	2	-0.113782	75.0288	2	69.3388	2	A_33_P3299042				hs|15q11.2
995	Homo sapiens A kinase (PRKA) anchor protein 1 (AKAP1), nuclear gene encoding mitochondrial protein, mRNA [NM_003488]	-0.042336	420.266	2	408.113	2	-0.569735	420.266	2	283.151	2	-0.653949	420.266	2	267.095	2	A_33_P3324428	NM_003488	AKAP1	NM_003488	hs|17q23.1	Hs.463506	8165	GO:0003723(RNA binding)|GO:0005515(protein binding)|GO:0005737(cytoplasm)|GO:0005739(mitochondrion)|GO:0005741(mitochondrial outer membrane)|GO:0016020(membrane)|GO:0016021(integral to membrane)|GO:0019901(protein kinase binding)	ENST00000314126
996	lincRNA:chr7:130628925-130794653 reverse strand	0.465988	628.713	2	868.418	2	0.123898	628.713	2	685.093	2	0.542416	628.713	2	915.664	2	A_19_P00321886	lincRNA:chr7:130628925-130794653_R			hs|7q32.3
997	lincRNA:chr21:29818746-30047176 reverse strand	0.00706687	25.1384	1	25.2619	1	0.60369	25.1384	1	38.2003	1	-0.45398	25.1384	1	18.3517	1	A_19_P00321345	lincRNA:chr21:29818746-30047176_R			hs|21q21.3
998	Homo sapiens methionine adenosyltransferase II, beta (MAT2B), transcript variant 2, mRNA [NM_182796]	-1.4665	956.178	2	346.002	2	-0.119431	956.178	2	880.211	2	-0.355782	956.178	2	747.201	2	A_23_P81408	NM_182796	MAT2B	NM_182796	hs|5q34	Hs.54642	27430	GO:0003824(catalytic activity)|GO:0005515(protein binding)|GO:0005622(intracellular)|GO:0005634(nucleus)|GO:0006556(S-adenosylmethionine biosynthetic process)|GO:0006730(one-carbon metabolic process)|GO:0008152(metabolic process)|GO:0008831(dTDP-4-dehydrorhamnose reductase activity)|GO:0045226(extracellular polysaccharide biosynthetic process)|GO:0048269(methionine adenosyltransferase complex)|GO…	ENST00000321757	NP1471012	Cysteine and methionine metabolism // Selenoamino acid metabolism // Metabolic pathways	hsa00270 // hsa00450 // hsa01100
1000	Homo sapiens Rho guanine nucleotide exchange factor (GEF) 11 (ARHGEF11), transcript variant 2, mRNA [NM_198236]	1.16734	145.602	2	327.02	2	0.473723	145.602	2	202.196	2	0.358905	145.602	2	186.728	2	A_23_P426809	NM_198236	ARHGEF11	NM_198236	hs|1q23.1	Hs.516954	9826	GO:0000910(cytokinesis)|GO:0001558(regulation of cell growth)|GO:0001664(G-protein-coupled receptor binding)|GO:0004871(signal transducer activity)|GO:0005085(guanyl-nucleotide exchange factor activity)|GO:0005089(Rho guanyl-nucleotide exchange factor activity)|GO:0005096(GTPase activator activity)|GO:0005515(protein binding)|GO:0005622(intracellular)|GO:0005634(nucleus)|GO:0005730(nucleolus)|GO:…	ENST00000315174		Vascular smooth muscle contraction	hsa04270
1001	Homo sapiens ring finger protein 219 (RNF219), mRNA [NM_024546]	0.329853	3816.38	2	4796.75	2	0.0288437	3816.38	2	3893.45	2	0.106856	3816.38	2	4109.78	2	A_23_P25638	NM_024546	RNF219	NM_024546	hs|13q31.1	Hs.567576	79596	GO:0005515(protein binding)|GO:0008270(zinc ion binding)|GO:0046872(metal ion binding)	ENST00000282003
1002	lincRNA:chr1:229378602-229388877 reverse strand	1.56024	13.9116	1	41.0256	1	1.29753	13.9116	1	34.1957	1	0.182159	13.9116	1	15.7838	1	A_19_P00813413	lincRNA:chr1:229378602-229388877_R			hs|1q42.2
1004	Homo sapiens solute carrier family 16, member 3 (monocarboxylic acid transporter 4) (SLC16A3), transcript variant 1, mRNA [NM_001042422]	0.31136	93.3614	2	115.85	2	0.121791	93.3614	2	101.585	2	0.526158	93.3614	2	134.449	2	A_23_P158725	NM_001042422	SLC16A3	NM_001042422		Hs.500761	9123	GO:0005624(membrane fraction)|GO:0005886(plasma membrane)|GO:0005887(integral to plasma membrane)|GO:0006090(pyruvate metabolic process)|GO:0015293(symporter activity)|GO:0015355(secondary active monocarboxylate transmembrane transporter activity)|GO:0015711(organic anion transport)|GO:0015718(monocarboxylic acid transport)|GO:0055085(transmembrane transport)	ENST00000392340
1005	Homo sapiens cholinergic receptor, muscarinic 3 (CHRM3), mRNA [NM_000740]	0.233754	43.7782	2	51.4783	1	0.361113	43.7782	2	56.2294	2	0.457914	43.7782	2	60.1317	2	A_23_P401472	NM_000740	CHRM3	NM_000740	hs|1q43	Hs.7138	1131	GO:0003056(regulation of vascular smooth muscle contraction)|GO:0004435(phosphoinositide phospholipase C activity)|GO:0004872(receptor activity)|GO:0004930(G-protein coupled receptor activity)|GO:0004981(muscarinic acetylcholine receptor activity)|GO:0005886(plasma membrane)|GO:0005887(integral to plasma membrane)|GO:0006464(protein modification process)|GO:0007165(signal transduction)|GO:0007213…	ENST00000436707		Calcium signaling pathway // Neuroactive ligand-receptor interaction // Regulation of actin cytoskeleton // Salivary secretion // Gastric acid secretion // Pancreatic secretion	hsa04020 // hsa04080 // hsa04810 // hsa04970 // hsa04971 // hsa04972
1006	Homo sapiens X-prolyl aminopeptidase (aminopeptidase P) 2, membrane-bound (XPNPEP2), mRNA [NM_003399]	0.369601	21.0041	1	27.1372	1	-0.0382544	21.0041	1	20.4545	1	0.166548	21.0041	1	23.5744	1	A_24_P211709	NM_003399	XPNPEP2	NM_003399	hs|Xq25	Hs.170499	7512	GO:0004177(aminopeptidase activity)|GO:0005886(plasma membrane)|GO:0006508(proteolysis)|GO:0008233(peptidase activity)|GO:0008235(metalloexopeptidase activity)|GO:0009987(cellular process)|GO:0030145(manganese ion binding)|GO:0031225(anchored to membrane)|GO:0046872(metal ion binding)	ENST00000371106	NP238094	Protein digestion and absorption	hsa04974
1007	Homo sapiens inhibin, beta B (INHBB), mRNA [NM_002193]	0.609163	190.696	2	290.883	2	0.0207087	190.696	2	193.453	2	0.402888	190.696	2	252.129	2	A_23_P153964	NM_002193	INHBB	NM_002193	hs|2q14.2	Hs.1735	3625	GO:0001541(ovarian follicle development)|GO:0005125(cytokine activity)|GO:0005179(hormone activity)|GO:0005576(extracellular region)|GO:0006952(defense response)|GO:0008083(growth factor activity)|GO:0009605(response to external stimulus)|GO:0030154(cell differentiation)|GO:0040007(growth)|GO:0042803(protein homodimerization activity)|GO:0046676(negative regulation of insulin secretion)|GO:004678…	ENST00000295228		Cytokine-cytokine receptor interaction // TGF-beta signaling pathway	hsa04060 // hsa04350
1008	Homo sapiens P antigen family, member 2B (PAGE2B), mRNA [NM_001015038]	0.913835	42.8661	2	80.7617	2	0.601265	42.8661	2	65.0298	2	1.32087	42.8661	2	107.087	2	A_33_P3420862	NM_001015038	PAGE2B	NM_001015038	hs|Xp11.21	Hs.293317	389860		ENST00000374974
1009	Homo sapiens ankyrin repeat and zinc finger domain containing 1 (ANKZF1), transcript variant 1, mRNA [NM_018089]	-0.118778	1366.64	2	1258.63	2	-0.200064	1366.64	2	1189.68	2	-0.316556	1366.64	2	1097.39	2	A_23_P119907	NM_018089	ANKZF1	NM_018089	hs|2q35	Hs.437647	55139	GO:0005622(intracellular)|GO:0008270(zinc ion binding)|GO:0046872(metal ion binding)	ENST00000410034
1010	Homo sapiens chitinase domain containing 1 (CHID1), transcript variant 3, mRNA [NM_023947]	0.122121	3627.18	2	3947.58	2	-0.223289	3627.18	2	3107.08	2	0.0829843	3627.18	2	3841.93	2	A_24_P295806	NM_023947	CHID1	NM_023947	hs|11p15.5	Hs.144468	66005	GO:0003824(catalytic activity)|GO:0004568(chitinase activity)|GO:0005576(extracellular region)|GO:0005764(lysosome)|GO:0005975(carbohydrate metabolic process)|GO:0006032(chitin catabolic process)|GO:0043169(cation binding)	ENST00000336845
1011	lincRNA:chrX:53123329-53152957 forward strand	1.16944	18.9873	1	42.707	1	0.0396785	18.9873	1	19.5168	1	2.38401	18.9873	1	99.111	2	A_19_P00322116	lincRNA:chrX:53123329-53152957_F			hs|Xp11.22
1012	Homo sapiens growth arrest-specific 1 (GAS1), mRNA [NM_002048]	0.109786	1177.86	2	1270.99	2	-0.216195	1177.86	2	1013.94	2	-0.0738999	1177.86	2	1119.04	2	A_23_P83134	NM_002048	GAS1	NM_002048	hs|9q21.33	Hs.65029	2619	GO:0002053(positive regulation of mesenchymal cell proliferation)|GO:0003674(molecular_function)|GO:0005515(protein binding)|GO:0005886(plasma membrane)|GO:0007049(cell cycle)|GO:0007050(cell cycle arrest)|GO:0007411(axon guidance)|GO:0012501(programmed cell death)|GO:0021587(cerebellum morphogenesis)|GO:0021904(dorsal/ventral neural tube patterning)|GO:0042473(outer ear morphogenesis)|GO:0042474…	ENST00000298743		Hedgehog signaling pathway	hsa04340
1013	Homo sapiens secretoglobin, family 1A, member 1 (uteroglobin) (SCGB1A1), mRNA [NM_003357]	0.598352	399.071	2	604.189	2	0.220763	399.071	2	465.058	2	0.116296	399.071	2	432.573	2	A_23_P150583	NM_003357	SCGB1A1	NM_003357	hs|11q12.3	Hs.523732	7356	GO:0000122(negative regulation of transcription from RNA polymerase II promoter)|GO:0005488(binding)|GO:0005576(extracellular region)|GO:0005737(cytoplasm)|GO:0007165(signal transduction)|GO:0007566(embryo implantation)|GO:0019834(phospholipase A2 inhibitor activity)|GO:0032689(negative regulation of interferon-gamma production)|GO:0032696(negative regulation of interleukin-13 production)|GO:0032…	ENST00000278282
1014	Homo sapiens heterogeneous nuclear ribonucleoprotein H3 (2H9) (HNRNPH3), transcript variant 2H9, mRNA [NM_012207]	0.196629	5871.14	2	6728.44	2	0.0559583	5871.14	2	6103.35	2	0.144499	5871.14	2	6489.65	2	A_23_P115824	NM_012207	HNRNPH3	NM_012207	hs|10q21.3	Hs.643472	3189	GO:0000166(nucleotide binding)|GO:0000398(nuclear mRNA splicing, via spliceosome)|GO:0003723(RNA binding)|GO:0005515(protein binding)|GO:0005634(nucleus)|GO:0008380(RNA splicing)|GO:0030530(heterogeneous nuclear ribonucleoprotein complex)	ENST00000265866
1018	Homo sapiens docking protein 3 (DOK3), transcript variant 1, mRNA [NM_024872]	0.49045	205.582	2	288.818	2	-0.0844053	205.582	2	193.899	2	0.337265	205.582	2	259.723	2	A_33_P3253144	NM_024872	DOK3	NM_024872	hs|5q35.3	Hs.720849	79930	GO:0005158(insulin receptor binding)|GO:0005515(protein binding)|GO:0005737(cytoplasm)|GO:0005886(plasma membrane)|GO:0007265(Ras protein signal transduction)	ENST00000357198
1019	lincRNA:chr2:107293518-107358418 forward strand	0.258049	153879	2	184018	2	0.134455	153879	2	168909	2	0.147014	153879	2	170386	2	A_19_P00807615	lincRNA:chr2:107293518-107358418_F			hs|2q12.3
1022	Homo sapiens RNA binding motif protein 39 (RBM39), transcript variant 1, mRNA [NM_184234]	0.144261	6126.33	2	6770.6	2	-0.195226	6126.33	2	5350.95	2	-0.179785	6126.33	2	5408.53	2	A_33_P3405946	NM_184234	RBM39	NM_184234	hs|Xp11.3	Hs.282901	9584	GO:0000166(nucleotide binding)|GO:0003723(RNA binding)|GO:0005515(protein binding)|GO:0005634(nucleus)|GO:0005654(nucleoplasm)|GO:0005856(cytoskeleton)|GO:0006397(mRNA processing)|GO:0008380(RNA splicing)|GO:0016607(nuclear speck)|GO:0045449(regulation of transcription)	ENST00000429968
1024		0.162291	191129	2	213885	2	-0.242302	191129	2	161580	2	-0.0736868	191129	2	181612	2	A_24_P551842
1025	Homo sapiens chromobox homolog 2 (Pc class homolog, Drosophila) (CBX2), transcript variant 1, mRNA [NM_005189]	0.0185976	17903.7	2	18136	2	-0.0639333	17903.7	2	17127.6	2	-0.0676808	17903.7	2	17083.2	2	A_33_P3423949	NM_005189	CBX2	NM_005189	hs|17q25.3	Hs.368410	84733	GO:0000122(negative regulation of transcription from RNA polymerase II promoter)|GO:0000785(chromatin)|GO:0003677(DNA binding)|GO:0003682(chromatin binding)|GO:0005515(protein binding)|GO:0005634(nucleus)|GO:0006333(chromatin assembly or disassembly)|GO:0016481(negative regulation of transcription)|GO:0016564(transcription repressor activity)|GO:0016568(chromatin modification)|GO:0031519(PcG prot…	ENST00000310942
1027	Homo sapiens chromosome 1 open reading frame 212 (C1orf212), transcript variant 1, mRNA [NM_001164824]	0.168359	1135.15	2	1275.66	2	0.392551	1135.15	2	1490.12	2	0.274259	1135.15	2	1372.82	2	A_33_P3325467	NM_001164824	C1orf212	NM_001164824	hs|1p34.3	Hs.27160	113444	GO:0016020(membrane)|GO:0016021(integral to membrane)
1028	lincRNA:chr5:177045084-177046739 reverse strand	0.35528	270.889	2	346.531	2	0.443126	270.889	2	368.287	2	0.423156	270.889	2	363.224	2	A_19_P00321230	lincRNA:chr5:177045084-177046739_R			hs|5q35.3
1029	Homo sapiens glypican 5 (GPC5), mRNA [NM_004466]	2.15593	9.50135	1	42.3434	1	2.26605	9.50135	1	45.7018	2	0.359984	9.50135	1	12.1941	1	A_23_P112874	NM_004466	GPC5	NM_004466	hs|13q31.3	Hs.655675	2262	GO:0005576(extracellular region)|GO:0005578(proteinaceous extracellular matrix)|GO:0005615(extracellular space)|GO:0005886(plasma membrane)|GO:0005887(integral to plasma membrane)|GO:0031225(anchored to membrane)|GO:0043395(heparan sulfate proteoglycan binding)	ENST00000377067
1030		-0.00127449	42922.4	2	42884.5	2	0.0159692	42922.4	2	43400.2	2	0.105309	42922.4	2	46172.7	2	A_24_P358205				hs|6p24.3
1031	Homo sapiens nucleolar protein with MIF4G domain 1 (NOM1), mRNA [NM_138400]	-0.0485929	1865.63	2	1803.84	2	0.0111208	1865.63	2	1880.07	2	-0.0630795	1865.63	2	1785.82	2	A_33_P3378430	NM_138400	NOM1	NM_138400	hs|7q36.3	Hs.15825	64434	GO:0005515(protein binding)|GO:0005634(nucleus)|GO:0005730(nucleolus)|GO:0008150(biological_process)|GO:0016070(RNA metabolic process)	ENST00000275820
1033	Homo sapiens OMA1 homolog, zinc metallopeptidase (S. cerevisiae) (OMA1), mRNA [NM_145243]	0.0158751	1855.86	2	1876.4	2	0.00859753	1855.86	2	1866.95	2	-0.0534647	1855.86	2	1788.34	2	A_23_P138137	NM_145243	OMA1	NM_145243	hs|1p32.1	Hs.425769	115209	GO:0004222(metalloendopeptidase activity)|GO:0005739(mitochondrion)|GO:0006508(proteolysis)|GO:0008233(peptidase activity)|GO:0008270(zinc ion binding)|GO:0016020(membrane)|GO:0016021(integral to membrane)|GO:0046872(metal ion binding)	ENST00000371226
1034	Homo sapiens lysyl oxidase (LOX), mRNA [NM_002317]	0.100074	272.358	2	291.921	2	0.246502	272.358	2	323.106	2	0.339396	272.358	2	344.595	2	A_23_P122216	NM_002317	LOX	NM_002317	hs|5q23.1	Hs.102267	4015	GO:0001568(blood vessel development)|GO:0004720(protein-lysine 6-oxidase activity)|GO:0005507(copper ion binding)|GO:0005515(protein binding)|GO:0005576(extracellular region)|GO:0005581(collagen)|GO:0005615(extracellular space)|GO:0005634(nucleus)|GO:0006464(protein modification process)|GO:0016491(oxidoreductase activity)|GO:0030199(collagen fibril organization)|GO:0030324(lung development)|GO:0…	ENST00000395480
1035	Homo sapiens fatty acid amide hydrolase 2 (FAAH2), mRNA [NM_174912]	0.74276	38.2383	2	63.9871	2	0.968504	38.2383	2	74.8252	2	1.00497	38.2383	2	76.7408	2	A_23_P113471	NM_174912	FAAH2	NM_174912	hs|Xp11.1	Hs.720593	158584	GO:0016020(membrane)|GO:0016021(integral to membrane)|GO:0016787(hydrolase activity)|GO:0016811(hydrolase activity, acting on carbon-nitrogen (but not peptide) bonds, in linear amides)|GO:0016884(carbon-nitrogen ligase activity, with glutamine as amido-N-donor)	ENST00000374900
1036	lincRNA:chr6:30260110-30264008 forward strand	0.659651	6288.47	2	9933.89	2	0.347709	6288.47	2	8002.31	2	0.350312	6288.47	2	8016.77	2	A_19_P00318396	lincRNA:chr6:30260110-30264008_F			hs|6p21.33
1038	Homo sapiens ATG4 autophagy related 4 homolog D (S. cerevisiae) (ATG4D), mRNA [NM_032885]	-0.108609	1296.78	2	1202.74	2	-0.386103	1296.78	2	992.287	2	-0.28665	1296.78	2	1063.1	2	A_23_P101342	NM_032885	ATG4D	NM_032885	hs|19p13.2	Hs.512799	84971	GO:0004197(cysteine-type endopeptidase activity)|GO:0005737(cytoplasm)|GO:0005875(microtubule associated complex)|GO:0006623(protein targeting to vacuole)|GO:0006914(autophagy)|GO:0008017(microtubule binding)|GO:0008233(peptidase activity)|GO:0015031(protein transport)|GO:0019941(modification-dependent protein catabolic process)	ENST00000309469		Regulation of autophagy	hsa04140
1039	Homo sapiens non-protein coding RNA 51 (NCRNA00051), non-coding RNA [NR_024378]	0.117885	37.6535	2	40.8594	1	-0.961824	37.6535	2	19.3316	1	-0.290291	37.6535	2	30.7906	1	A_33_P3397061	NR_024378	NCRNA00051	NR_024378	hs|8q24.3	Hs.393308	619434
1040	lincRNA:chr14:99383238-99384138 reverse strand	0.413939	285.779	2	380.748	2	1.47848	285.779	2	796.339	2	0.322643	285.779	2	357.401	2	A_19_P00801680	lincRNA:chr14:99383238-99384138_R			hs|14q32.2
1041	Homo sapiens chromosome 6 open reading frame 211 (C6orf211), mRNA [NM_024573]	0.154606	405.81	2	451.714	2	0.111912	405.81	2	438.543	2	-0.32014	405.81	2	325.051	2	A_33_P3294836	NM_024573	C6orf211	NM_024573	hs|6q25.1	Hs.15929	79624	GO:0005515(protein binding)	ENST00000367294
1042	Homo sapiens arylacetamide deacetylase-like 3 (AADACL3), transcript variant 1, mRNA [NM_001103170]	-0.569145	26.1367	1	17.6166	1	0.2484	26.1367	1	31.0475	1	0.772676	26.1367	1	44.6529	1	A_33_P3307960	NM_001103170	AADACL3	NM_001103170	hs|1p36.21	Hs.464705	126767	GO:0008152(metabolic process)|GO:0016020(membrane)|GO:0016021(integral to membrane)|GO:0016787(hydrolase activity)	ENST00000359318
1043	Homo sapiens protein phosphatase 1, regulatory (inhibitor) subunit 12B (PPP1R12B), transcript variant 2, mRNA [NM_032105]	-0.228046	2300.3	2	1963.97	2	-0.0467267	2300.3	2	2226.99	2	-0.470059	2300.3	2	1660.66	2	A_23_P201790	NM_032105	PPP1R12B	NM_032105	hs|1q32.1	Hs.444403	4660	GO:0005737(cytoplasm)|GO:0006937(regulation of muscle contraction)|GO:0007165(signal transduction)|GO:0008047(enzyme activator activity)	ENST00000367270		Vascular smooth muscle contraction	hsa04270
1044	Homo sapiens heat shock factor binding protein 1 (HSBP1), mRNA [NM_001537]	-0.165815	7643.71	2	6813.79	2	-0.148161	7643.71	2	6897.68	2	-0.159768	7643.71	2	6842.41	2	A_23_P100203	NM_001537	HSBP1	NM_001537	hs|16q24.1	Hs.250899	3281	GO:0000122(negative regulation of transcription from RNA polymerase II promoter)|GO:0003714(transcription corepressor activity)|GO:0005634(nucleus)	ENST00000433866
1045	Homo sapiens integrin, alpha 9 (ITGA9), mRNA [NM_002207]	0.393361	323.022	2	424.273	2	0.315016	323.022	2	401.847	2	0.449288	323.022	2	441.043	2	A_23_P252193	NM_002207	ITGA9	NM_002207	hs|3p22.2	Hs.113157	3680	GO:0004872(receptor activity)|GO:0005509(calcium ion binding)|GO:0005515(protein binding)|GO:0005886(plasma membrane)|GO:0007155(cell adhesion)|GO:0007229(integrin-mediated signaling pathway)|GO:0008305(integrin complex)|GO:0016021(integral to membrane)	ENST00000411817		Focal adhesion // ECM-receptor interaction // Cell adhesion molecules (CAMs) // Regulation of actin cytoskeleton // Hypertrophic cardiomyopathy (HCM) // Arrhythmogenic right ventricular cardiomyopathy (ARVC) // Dilated cardiomyopathy	hsa04510 // hsa04512 // hsa04514 // hsa04810 // hsa05410 // hsa05412 // hsa05414
1049	Rap guanine nucleotide exchange factor 3 (cAMP-regulated guanine nucleotide exchange factor I)(cAMP-GEFI)(Exchange factor directly activated by cAMP 1)(Epac 1)(Rap1 guanine-nucleotide-exchange factor directly activated by cAMP) [Source:UniProtKB/Swiss-Prot;Acc:O95398] [ENST00000395358]	-0.00352893	1114.37	2	1111.65	2	0.0961505	1114.37	2	1191.17	2	0.251689	1114.37	2	1326.77	2	A_33_P3389178	ENST00000395358			hs|12q13.12				ENST00000395358
1050	Homo sapiens MAP-kinase activating death domain (MADD), transcript variant 4, mRNA [NM_003682]	-0.134569	2275.63	2	2072.97	2	-0.0399473	2275.63	2	2213.49	2	-0.00894892	2275.63	2	2261.56	2	A_23_P202708	NM_003682	MADD	NM_003682	hs|11p11.2	Hs.82548	8567	GO:0000187(activation of MAPK activity)|GO:0005085(guanyl-nucleotide exchange factor activity)|GO:0005123(death receptor binding)|GO:0005515(protein binding)|GO:0005737(cytoplasm)|GO:0005886(plasma membrane)|GO:0007166(cell surface receptor linked signal transduction)|GO:0016021(integral to membrane)|GO:0017112(Rab guanyl-nucleotide exchange factor activity)|GO:0030295(protein kinase activator ac…	ENST00000311027
1051	lincRNA:chr3:197338442-197350253 forward strand	0.101611	75.4437	2	80.9489	2	0.453056	75.4437	2	103.278	2	0.354279	75.4437	2	96.4432	2	A_19_P00318366	lincRNA:chr3:197338442-197350253_F			hs|3q29
1052	Homo sapiens thyroid adenoma associated (THADA), transcript variant 1, mRNA [NM_022065]	-0.110309	754.513	2	698.973	2	0.0365712	754.513	2	773.883	2	-0.175051	754.513	2	668.299	2	A_23_P108376	NM_022065	THADA	NM_022065		Hs.369592	63892	GO:0005488(binding)	ENST00000405006	NP1213066
1053	Homo sapiens golgi autoantigen, golgin subfamily a, 6-like 6 (GOLGA6L6), mRNA [NM_001145004]	0.142045	447.076	2	493.334	2	0.337508	447.076	2	564.912	2	0.0335535	447.076	2	457.595	2	A_24_P50972	NM_001145004	GOLGA6L6	NM_001145004	hs|15q11.2	Hs.125917	727832	GO:0016020(membrane)|GO:0016021(integral to membrane)	ENST00000454724
1054	lincRNA:chr6:21666674-22221946 reverse strand	0.440032	3160.45	2	4287.58	2	0.274663	3160.45	2	3823.23	2	0.276649	3160.45	2	3828.5	2	A_19_P00800247	lincRNA:chr6:21666674-22221946_R			hs|6p22.3
1055	Homo sapiens multiple inositol polyphosphate histidine phosphatase, 1 (MINPP1), mRNA [NM_004897]	-0.0203754	177.059	2	174.576	2	0.100775	177.059	2	189.87	2	0.146994	177.059	2	196.051	2	A_23_P115885	NM_004897	MINPP1	NM_004897	hs|10q23.2	Hs.121260	9562	GO:0003993(acid phosphatase activity)|GO:0004446(multiple inositol-polyphosphate phosphatase activity)|GO:0005783(endoplasmic reticulum)|GO:0005788(endoplasmic reticulum lumen)|GO:0006797(polyphosphate metabolic process)|GO:0008969(phosphohistidine phosphatase activity)|GO:0016787(hydrolase activity)|GO:0030282(bone mineralization)|GO:0030351(inositol-1,3,4,5,6-pentakisphosphate 3-phosphatase act…	ENST00000371996		Inositol phosphate metabolism	hsa00562
1056	Homo sapiens YME1-like 1 (S. cerevisiae) (YME1L1), nuclear gene encoding mitochondrial protein, transcript variant 1, mRNA [NM_139312]	-0.0437618	7677.48	2	7448.09	2	0.0165581	7677.48	2	7766.1	2	0.0533095	7677.48	2	7966.48	2	A_23_P104201	NM_139312	YME1L1	NM_139312	hs|10p12.1	Hs.499145	10730	GO:0000166(nucleotide binding)|GO:0004222(metalloendopeptidase activity)|GO:0005524(ATP binding)|GO:0005739(mitochondrion)|GO:0006508(proteolysis)|GO:0008233(peptidase activity)|GO:0008270(zinc ion binding)|GO:0016020(membrane)|GO:0017111(nucleoside-triphosphatase activity)|GO:0046872(metal ion binding)	ENST00000375969
1058	lincRNA:chr6:116759632-116767182 forward strand	0.665506	137.328	2	217.819	2	0.341106	137.328	2	173.957	2	0.366417	137.328	2	177.036	2	A_19_P00806306	lincRNA:chr6:116759632-116767182_F			hs|6q22.1
1059	Homo sapiens plexin D1 (PLXND1), mRNA [NM_015103]	0.00959409	607.672	2	611.727	2	0.341417	607.672	2	769.921	2	0.279573	607.672	2	737.614	2	A_24_P376391	NM_015103	PLXND1	NM_015103	hs|3q21.3	Hs.301685	23129	GO:0001569(patterning of blood vessels)|GO:0004872(receptor activity)|GO:0005515(protein binding)|GO:0005622(intracellular)|GO:0005886(plasma membrane)|GO:0007165(signal transduction)|GO:0007275(multicellular organismal development)|GO:0016021(integral to membrane)|GO:0017154(semaphorin receptor activity)	ENST00000393239
1060	Homo sapiens protein tyrosine phosphatase, non-receptor type 14 (PTPN14), mRNA [NM_005401]	0.250311	426.419	2	507.21	2	0.575632	426.419	2	635.505	2	0.424672	426.419	2	572.369	2	A_24_P2648	NM_005401	PTPN14	NM_005401		Hs.696573	5784	GO:0004725(protein tyrosine phosphatase activity)|GO:0005488(binding)|GO:0005737(cytoplasm)|GO:0005856(cytoskeleton)|GO:0006470(protein amino acid dephosphorylation)|GO:0016787(hydrolase activity)	ENST00000366956
1061	Homo sapiens GEM interacting protein (GMIP), mRNA [NM_016573]	0.424886	441.713	2	592.985	2	0.390562	441.713	2	579.043	2	0.495988	441.713	2	622.942	2	A_23_P56228	NM_016573	GMIP	NM_016573	hs|19p13.11	Hs.49427	51291	GO:0005096(GTPase activator activity)|GO:0005100(Rho GTPase activator activity)|GO:0005515(protein binding)|GO:0005622(intracellular)|GO:0007242(intracellular signaling cascade)|GO:0008270(zinc ion binding)|GO:0034259(negative regulation of Rho GTPase activity)|GO:0046872(metal ion binding)	ENST00000203556
1062	Homo sapiens secretoglobin, family 3A, member 1 (SCGB3A1), mRNA [NM_052863]	0.750222	40307	2	67798.5	2	0.379237	40307	2	52425.5	2	0.311409	40307	2	50017.7	2	A_33_P3210379	NM_052863	SCGB3A1	NM_052863	hs|5q35.3	Hs.62492	92304	GO:0005125(cytokine activity)|GO:0005576(extracellular region)|GO:0005615(extracellular space)|GO:0030308(negative regulation of cell growth)|GO:0042127(regulation of cell proliferation)	ENST00000292641
1065	Homo sapiens AN1, ubiquitin-like, homolog (Xenopus laevis) (ANUBL1), transcript variant 1, mRNA [NM_174890]	0.0655037	150.768	2	157.772	2	0.218264	150.768	2	175.394	2	-0.0610289	150.768	2	144.524	2	A_23_P1170	NM_174890	ANUBL1	NM_174890	hs|10q11.22	Hs.89029	93550	GO:0008270(zinc ion binding)|GO:0046872(metal ion binding)	ENST00000374370
1067	Homo sapiens dolichol kinase (DOLK), mRNA [NM_014908]	-0.19593	2745.96	2	2397.25	2	-0.275267	2745.96	2	2268.98	2	-0.445936	2745.96	2	2015.83	2	A_23_P10870	NM_014908	DOLK	NM_014908	hs|9q34.11	Hs.531563	22845	GO:0004168(dolichol kinase activity)|GO:0005624(membrane fraction)|GO:0005783(endoplasmic reticulum)|GO:0016020(membrane)|GO:0016021(integral to membrane)|GO:0016740(transferase activity)|GO:0030176(integral to endoplasmic reticulum membrane)|GO:0043048(dolichyl monophosphate biosynthetic process)	ENST00000372586		N-Glycan biosynthesis // Metabolic pathways	hsa00510 // hsa01100
1068	Homo sapiens polymerase (RNA) II (DNA directed) polypeptide A, 220kDa (POLR2A), mRNA [NM_000937]	0.234924	12290	2	14463.4	2	0.338773	12290	2	15543	2	0.360846	12290	2	15782.6	2	A_33_P3218138	NM_000937	POLR2A	NM_000937	hs|17p13.1	Hs.270017	5430	GO:0000287(magnesium ion binding)|GO:0000398(nuclear mRNA splicing, via spliceosome)|GO:0003677(DNA binding)|GO:0003899(DNA-directed RNA polymerase activity)|GO:0003968(RNA-directed RNA polymerase activity)|GO:0004672(protein kinase activity)|GO:0005515(protein binding)|GO:0005634(nucleus)|GO:0005654(nucleoplasm)|GO:0005665(DNA-directed RNA polymerase II, core complex)|GO:0005730(nucleolus)|GO:00…	ENST00000322644		Purine metabolism // Pyrimidine metabolism // Metabolic pathways // RNA polymerase // Huntington's disease	hsa00230 // hsa00240 // hsa01100 // hsa03020 // hsa05016
1069	Homo sapiens zinc finger, CCHC domain containing 6 (ZCCHC6), mRNA [NM_024617]	0.0545405	139.604	2	144.983	2	0.0256277	139.604	2	142.106	2	-0.0711979	139.604	2	132.882	2	A_23_P123727	NM_024617	ZCCHC6	NM_024617	hs|9q21.33	Hs.655162	79670	GO:0003676(nucleic acid binding)|GO:0008270(zinc ion binding)|GO:0016779(nucleotidyltransferase activity)|GO:0031123(RNA 3'-end processing)|GO:0046872(metal ion binding)|GO:0050265(RNA uridylyltransferase activity)	ENST00000375963
1070	lincRNA:chr19:45127113-45130852 reverse strand	0.711351	85.5724	2	140.111	2	0.830108	85.5724	2	152.132	2	0.156543	85.5724	2	95.3801	2	A_19_P00316955	lincRNA:chr19:45127113-45130852_R			hs|19q13.2
1071	Homo sapiens cDNA FLJ42370 fis, clone UTERU2030280. [AK124361]	0.144028	166.088	2	183.524	2	0.201848	166.088	2	191.029	2	-0.371955	166.088	2	128.342	2	A_33_P3245484	AK124361	LOC100131000	AK124361	hs|17q25.3	Hs.658271	100131000
1073	Homo sapiens tripartite motif-containing 7 (TRIM7), transcript variant 6, mRNA [NM_033342]	-0.0902719	3832.62	2	3600.15	2	-0.0824338	3832.62	2	3619.77	2	-0.0953756	3832.62	2	3587.44	2	A_23_P30315	NM_033342	TRIM7	NM_033342	hs|5q35.3	Hs.487412	81786	GO:0005515(protein binding)|GO:0005622(intracellular)|GO:0005634(nucleus)|GO:0005737(cytoplasm)|GO:0008270(zinc ion binding)|GO:0046872(metal ion binding)	ENST00000334421
1074	Homo sapiens NADPH dependent diflavin oxidoreductase 1 (NDOR1), transcript variant 1, mRNA [NM_001144026]	-0.138544	62.4624	2	56.7431	2	-0.0501165	62.4624	2	60.3299	2	-0.549601	62.4624	2	42.6749	1	A_33_P3403666	NM_001144026	NDOR1	NM_001144026	hs|9q34.3	Hs.512564	27158	GO:0005506(iron ion binding)|GO:0005515(protein binding)|GO:0005737(cytoplasm)|GO:0005829(cytosol)|GO:0008219(cell death)|GO:0010181(FMN binding)|GO:0016491(oxidoreductase activity)|GO:0048471(perinuclear region of cytoplasm)|GO:0050660(FAD binding)|GO:0050661(NADP or NADPH binding)|GO:0055114(oxidation reduction)	ENST00000458322
1076	Homo sapiens non-protein coding RNA 95 (NCRNA00095), non-coding RNA [NR_024348]	-0.0158723	202.294	2	200.081	2	0.175939	202.294	2	228.532	2	0.145582	202.294	2	223.773	2	A_33_P3284711	NR_024348	NCRNA00095	NR_024348	hs|16p11.2	Hs.711535	283932		ENST00000391655
1077	Homo sapiens peptidase inhibitor 16 (PI16), mRNA [NM_153370]	2.43414	17.9823	1	97.1841	2	0.231044	17.9823	1	21.1055	1	2.19688	17.9823	1	82.4463	2	A_33_P3215640	NM_153370	PI16	NM_153370	hs|6p21.2	Hs.720179	221476	GO:0005576(extracellular region)|GO:0016020(membrane)|GO:0016021(integral to membrane)|GO:0030414(peptidase inhibitor activity)	ENST00000373674
1078	Homo sapiens transmembrane protein 150C (TMEM150C), mRNA [NM_001080506]	0.624281	33.6327	2	51.8428	1	1.2321	33.6327	2	79.0062	2	0.937558	33.6327	2	64.4161	2	A_23_P110412	NM_001080506	TMEM150C	NM_001080506	hs|4q21.22	Hs.720835	441027		ENST00000449862
1079	Homo sapiens neuropeptide Y receptor Y5 (NPY5R), mRNA [NM_006174]	0.352114	76.1749	2	97.2319	2	0.564489	76.1749	2	112.652	2	0.448378	76.1749	2	103.941	2	A_23_P251836	NM_006174	NPY5R	NM_006174	hs|4q32.2	Hs.519058	4889	GO:0001601(peptide YY receptor activity)|GO:0001602(pancreatic polypeptide receptor activity)|GO:0002675(positive regulation of acute inflammatory response)|GO:0004872(receptor activity)|GO:0004930(G-protein coupled receptor activity)|GO:0005737(cytoplasm)|GO:0005886(plasma membrane)|GO:0005887(integral to plasma membrane)|GO:0007165(signal transduction)|GO:0007186(G-protein coupled receptor prot…	ENST00000338566		Neuroactive ligand-receptor interaction	hsa04080
1080	Homo sapiens protein inhibitor of activated STAT, 2 (PIAS2), transcript variant alpha, mRNA [NM_173206]	-0.0815417	844.747	2	798.326	2	-0.0949217	844.747	2	790.956	2	-0.142581	844.747	2	765.254	2	A_33_P3349269	NM_173206	PIAS2	NM_173206	hs|18q21.1	Hs.658013	9063	GO:0003677(DNA binding)|GO:0003713(transcription coactivator activity)|GO:0005515(protein binding)|GO:0005634(nucleus)|GO:0008270(zinc ion binding)|GO:0016607(nuclear speck)|GO:0019789(SUMO ligase activity)|GO:0019941(modification-dependent protein catabolic process)|GO:0030521(androgen receptor signaling pathway)|GO:0045449(regulation of transcription)|GO:0045893(positive regulation of transcrip…	ENST00000324794		Ubiquitin mediated proteolysis // Jak-STAT signaling pathway // Hepatitis C // Pathways in cancer // Small cell lung cancer	hsa04120 // hsa04630 // hsa05160 // hsa05200 // hsa05222
1082	lincRNA:chr15:50648133-50661733 reverse strand	0.729549	58.2983	2	96.6655	2	0.530899	58.2983	2	84.231	2	1.10345	58.2983	2	125.264	2	A_19_P00328434	lincRNA:chr15:50648133-50661733_R			hs|15q21.2
1083	Homo sapiens armadillo repeat containing, X-linked 4 (ARMCX4), non-coding RNA [NR_028407]	0.583455	14.0588	1	21.0662	1	1.01327	14.0588	1	28.3774	1	0.975998	14.0588	1	27.6537	1	A_33_P3211864	NR_028407	ARMCX4	NR_028407	hs|Xq22.1	Hs.709762	100131755	GO:0016020(membrane)|GO:0016021(integral to membrane)
1084	Homo sapiens syntaxin 5 (STX5), mRNA [NM_003164]	0.199198	3290.94	2	3778.19	2	0.154111	3290.94	2	3661.94	2	0.158514	3290.94	2	3673.14	2	A_23_P24755	NM_003164	STX5	NM_003164	hs|11q12.3	Hs.654602	6811	GO:0000139(Golgi membrane)|GO:0005484(SNAP receptor activity)|GO:0005634(nucleus)|GO:0005730(nucleolus)|GO:0005783(endoplasmic reticulum)|GO:0005794(Golgi apparatus)|GO:0006886(intracellular protein transport)|GO:0006903(vesicle targeting)|GO:0016020(membrane)|GO:0016021(integral to membrane)|GO:0031201(SNARE complex)|GO:0042147(retrograde transport, endosome to Golgi)|GO:0047485(protein N-termin…	ENST00000394690		SNARE interactions in vesicular transport	hsa04130
1086	lincRNA:chr4:4545549-4583049 forward strand	0.608248	6280.5	2	9574.04	2	0.202304	6280.5	2	7225.93	2	0.277851	6280.5	2	7614.4	2	A_19_P00812114	lincRNA:chr4:4545549-4583049_F			hs|4p16.2
1087	Homo sapiens lactate dehydrogenase B (LDHB), mRNA [NM_002300]	-0.0622068	89928.9	2	86133.7	2	-0.00491937	89928.9	2	89622.8	2	0.00196428	89928.9	2	90051.4	2	A_33_P3231432	NM_002300	LDHB	NM_002300	hs|12p12.1	Hs.446149	3945	GO:0004459(L-lactate dehydrogenase activity)|GO:0005488(binding)|GO:0005625(soluble fraction)|GO:0005737(cytoplasm)|GO:0006089(lactate metabolic process)|GO:0006090(pyruvate metabolic process)|GO:0016491(oxidoreductase activity)|GO:0019642(anaerobic glycolysis)|GO:0019674(NAD metabolic process)|GO:0042802(identical protein binding)|GO:0044262(cellular carbohydrate metabolic process)|GO:0051287(NA…	ENST00000396075		Glycolysis / Gluconeogenesis // Cysteine and methionine metabolism // Pyruvate metabolism // Propanoate metabolism // Metabolic pathways	hsa00010 // hsa00270 // hsa00620 // hsa00640 // hsa01100
1088	Homo sapiens acid phosphatase 2, lysosomal (ACP2), transcript variant 2, mRNA [NM_001131064]	0.0703712	108.101	2	113.505	2	0.578982	108.101	2	161.481	2	0.326178	108.101	2	135.525	2	A_33_P3310864	NM_001131064	ACP2	NM_001131064	hs|11p11.2	Hs.532492	53	GO:0001501(skeletal system development)|GO:0001784(phosphotyrosine binding)|GO:0003993(acid phosphatase activity)|GO:0004721(phosphoprotein phosphatase activity)|GO:0007040(lysosome organization)|GO:0010033(response to organic substance)|GO:0016020(membrane)|GO:0016021(integral to membrane)|GO:0016787(hydrolase activity)|GO:0019717(synaptosome)|GO:0043202(lysosomal lumen)	ENST00000444355		Riboflavin metabolism // Lysosome	hsa00740 // hsa04142
1089	Homo sapiens Mdm1 nuclear protein homolog (mouse) (MDM1), transcript variant 2, mRNA [NM_020128]	-0.143515	412.414	2	373.362	2	-0.0569178	412.414	2	396.46	2	-0.391553	412.414	2	314.386	2	A_23_P204782	NM_020128	MDM1	NM_020128	hs|12q15	Hs.655702	56890	GO:0005634(nucleus)	ENST00000430606	NP707279
1090	Homo sapiens activating transcription factor 7 interacting protein (ATF7IP), mRNA [NM_018179]	0.407509	677.968	2	899.253	2	0.436327	677.968	2	917.397	2	0.31626	677.968	2	844.137	2	A_23_P112950	NM_018179	ATF7IP	NM_018179	hs|12p13.1	Hs.714407	55729	GO:0000122(negative regulation of transcription from RNA polymerase II promoter)|GO:0003714(transcription corepressor activity)|GO:0005515(protein binding)|GO:0005634(nucleus)|GO:0005667(transcription factor complex)|GO:0005737(cytoplasm)|GO:0006306(DNA methylation)|GO:0016887(ATPase activity)|GO:0044419(interspecies interaction between organisms)|GO:0045449(regulation of transcription)|GO:004589…	ENST00000261168
1091	Putative uncharacterized protein FLJ26174 [Source:UniProtKB/Swiss-Prot;Acc:Q6ZPA2] [ENST00000380168]	0.110134	73.7961	2	79.6503	2	0.520021	73.7961	2	105.822	2	0.469898	73.7961	2	102.208	2	A_33_P3243652	ENST00000380168	LOC100131831	XM_001725181	hs|19p13.12	Hs.625909	100131831		ENST00000380168
1092	Homo sapiens CKLF-like MARVEL transmembrane domain containing 1 (CMTM1), transcript variant 17, mRNA [NM_052999]	0.163565	565.919	2	633.859	2	0.0812272	565.919	2	598.696	2	-0.164419	565.919	2	504.963	2	A_23_P106661	NM_052999	CMTM1	NM_052999	hs|16q22.1	Hs.698621	113540	GO:0005125(cytokine activity)|GO:0005615(extracellular space)|GO:0006935(chemotaxis)|GO:0016020(membrane)|GO:0016021(integral to membrane)	ENST00000328020	NP813866
1096	Homo sapiens nuclear factor of kappa light polypeptide gene enhancer in B-cells 1 (NFKB1), transcript variant 1, mRNA [NM_003998]	0.0664521	1029.63	2	1078.16	2	0.097939	1029.63	2	1101.95	2	-0.178557	1029.63	2	909.764	2	A_23_P30024	NM_003998	NFKB1	NM_003998	hs|4q24	Hs.654408	4790	GO:0003700(transcription factor activity)|GO:0005515(protein binding)|GO:0005634(nucleus)|GO:0005654(nucleoplasm)|GO:0005737(cytoplasm)|GO:0005829(cytosol)|GO:0006355(regulation of transcription, DNA-dependent)|GO:0006366(transcription from RNA polymerase II promoter)|GO:0006915(apoptosis)|GO:0006916(anti-apoptosis)|GO:0006954(inflammatory response)|GO:0007165(signal transduction)|GO:0010553(nega…	ENST00000394820		MAPK signaling pathway // Chemokine signaling pathway // Apoptosis // Osteoclast differentiation // Toll-like receptor signaling pathway // NOD-like receptor signaling pathway // RIG-I-like receptor signaling pathway // Cytosolic DNA-sensing pathway // T cell receptor signaling pathway // B cell receptor signaling pathway // Neurotrophin signaling pathway // Adipocytokine signaling pathway // Epi…	hsa04010 // hsa04062 // hsa04210 // hsa04380 // hsa04620 // hsa04621 // hsa04622 // hsa04623 // hsa04660 // hsa04662 // hsa04722 // hsa04920 // hsa05120 // hsa05131 // hsa05140 // hsa05142 // hsa05145 // hsa05146 // hsa05160 // hsa05200 // hsa05212 // hsa05215 // hsa05220 // hsa05221 // hsa05222
1097	Homo sapiens lymphoid enhancer-binding factor 1 (LEF1), transcript variant 1, mRNA [NM_016269]	0.00223278	2810.4	2	2814.75	2	0.267234	2810.4	2	3382.31	2	0.462745	2810.4	2	3873.18	2	A_24_P20630	NM_016269	LEF1	NM_016269	hs|4q25	Hs.555947	51176	GO:0000122(negative regulation of transcription from RNA polymerase II promoter)|GO:0001756(somitogenesis)|GO:0001822(kidney development)|GO:0001837(epithelial to mesenchymal transition)|GO:0001890(placenta development)|GO:0003682(chromatin binding)|GO:0003705(RNA polymerase II transcription factor activity, enhancer binding)|GO:0005515(protein binding)|GO:0005634(nucleus)|GO:0005667(transcriptio…	ENST00000265165		Wnt signaling pathway // Adherens junction // Melanogenesis // Pathways in cancer // Colorectal cancer // Endometrial cancer // Prostate cancer // Thyroid cancer // Basal cell carcinoma // Acute myeloid leukemia // Arrhythmogenic right ventricular cardiomyopathy (ARVC)	hsa04310 // hsa04520 // hsa04916 // hsa05200 // hsa05210 // hsa05213 // hsa05215 // hsa05216 // hsa05217 // hsa05221 // hsa05412
1098	Homo sapiens PHD finger protein 17 (PHF17), transcript variant S, mRNA [NM_024900]	-0.114553	748.279	2	691.161	2	0.0324819	748.279	2	765.317	2	0.0879396	748.279	2	795.309	2	A_23_P410587	NM_024900	PHF17	NM_024900	hs|4q28.2	Hs.12420	79960	GO:0000123(histone acetyltransferase complex)|GO:0005515(protein binding)|GO:0005634(nucleus)|GO:0005737(cytoplasm)|GO:0006915(apoptosis)|GO:0006950(response to stress)|GO:0008270(zinc ion binding)|GO:0030308(negative regulation of cell growth)|GO:0043966(histone H3 acetylation)|GO:0043981(histone H4-K5 acetylation)|GO:0043982(histone H4-K8 acetylation)|GO:0043983(histone H4-K12 acetylation)|GO:0…	ENST00000413543
1100	Homo sapiens zinc finger and SCAN domain containing 21 (ZSCAN21), mRNA [NM_145914]	0.103172	132.31	2	142.118	2	0.396003	132.31	2	174.101	2	0.282907	132.31	2	160.974	2	A_23_P111865	NM_145914	ZSCAN21	NM_145914	hs|7q22.1	Hs.632294	7589	GO:0003700(transcription factor activity)|GO:0005515(protein binding)|GO:0005622(intracellular)|GO:0005634(nucleus)|GO:0008270(zinc ion binding)|GO:0016563(transcription activator activity)|GO:0045893(positive regulation of transcription, DNA-dependent)|GO:0046872(metal ion binding)	ENST00000299672	NP1276405
1102	Homo sapiens cytochrome P450, family 27, subfamily A, polypeptide 1 (CYP27A1), nuclear gene encoding mitochondrial protein, mRNA [NM_000784]	-0.100325	431.586	2	402.593	2	-0.18137	431.586	2	380.601	2	-0.0551668	431.586	2	415.394	2	A_33_P3361422	NM_000784	CYP27A1	NM_000784	hs|2q35	Hs.516700	1593	GO:0005739(mitochondrion)|GO:0005743(mitochondrial inner membrane)|GO:0005759(mitochondrial matrix)|GO:0008203(cholesterol metabolic process)|GO:0009055(electron carrier activity)|GO:0016020(membrane)|GO:0020037(heme binding)|GO:0030343(vitamin D3 25-hydroxylase activity)|GO:0031073(cholesterol 26-hydroxylase activity)|GO:0046872(metal ion binding)|GO:0047749(cholestanetriol 26-monooxygenase acti…	ENST00000258415		Primary bile acid biosynthesis // Metabolic pathways // PPAR signaling pathway	hsa00120 // hsa01100 // hsa03320
1103	Homo sapiens glutamate receptor, ionotropic, N-methyl D-aspartate 2C (GRIN2C), mRNA [NM_000835]	0.544926	31.9797	1	46.6567	1	0.499599	31.9797	1	45.2136	1	0.00541831	31.9797	1	32.1001	1	A_24_P25530	NM_000835	GRIN2C	NM_000835		Hs.436980	2905	GO:0000287(magnesium ion binding)|GO:0004872(receptor activity)|GO:0004972(N-methyl-D-aspartate selective glutamate receptor activity)|GO:0005234(extracellular-glutamate-gated ion channel activity)|GO:0005261(cation channel activity)|GO:0005509(calcium ion binding)|GO:0005886(plasma membrane)|GO:0005887(integral to plasma membrane)|GO:0006811(ion transport)|GO:0007215(glutamate signaling pathway)…	ENST00000347612		Calcium signaling pathway // Neuroactive ligand-receptor interaction // Long-term potentiation // Alzheimer's disease // Amyotrophic lateral sclerosis (ALS)	hsa04020 // hsa04080 // hsa04720 // hsa05010 // hsa05014
1104	lincRNA:chr10:90739245-90750265 forward strand	0.210574	116.555	2	134.871	2	0.0566719	116.555	2	121.225	2	0.0432299	116.555	2	120.1	2	A_19_P00329368	lincRNA:chr10:90739245-90750265_F			hs|10q23.31
1105	Chromosome 9 open reading frame 146HCG1817199 ; [Source:UniProtKB/TrEMBL;Acc:B1ANN4] [ENST00000381010]	1.34749	45.7502	2	116.42	2	-0.155708	45.7502	2	41.0695	1	-0.656246	45.7502	2	29.0297	1	A_33_P3285877	ENST00000381010			hs|9p23				ENST00000381010
1109	Homo sapiens family with sequence similarity 82, member A2 (FAM82A2), mRNA [NM_018145]	-0.0878665	723.638	2	680.88	2	-0.197473	723.638	2	631.068	2	-0.234446	723.638	2	615.1	2	A_33_P3375234	NM_018145	FAM82A2	NM_018145	hs|15q15.2	Hs.511067	55177	GO:0005515(protein binding)|GO:0005634(nucleus)|GO:0005737(cytoplasm)|GO:0005739(mitochondrion)|GO:0005819(spindle)|GO:0005874(microtubule)|GO:0006915(apoptosis)|GO:0016020(membrane)|GO:0016021(integral to membrane)|GO:0030154(cell differentiation)	ENST00000397465
1110	Homo sapiens protein tyrosine phosphatase, receptor type, K (PTPRK), transcript variant 2, mRNA [NM_002844]	-0.140189	3352.17	2	3041.76	2	0.123894	3352.17	2	3652.76	2	0.11174	3352.17	2	3622.12	2	A_32_P99100	NM_002844	PTPRK	NM_002844	hs|6q22.33	Hs.155919	5796	GO:0004872(receptor activity)|GO:0005001(transmembrane receptor protein tyrosine phosphatase activity)|GO:0005886(plasma membrane)|GO:0005887(integral to plasma membrane)|GO:0005911(cell-cell junction)|GO:0005912(adherens junction)|GO:0006470(protein amino acid dephosphorylation)|GO:0007155(cell adhesion)|GO:0007165(signal transduction)|GO:0007179(transforming growth factor beta receptor signalin…	ENST00000368227	NP1161031
1111	Homo sapiens membrane protein, palmitoylated 1, 55kDa (MPP1), transcript variant 3, mRNA [NM_001166461]	0.0712347	295.939	2	310.918	2	0.377117	295.939	2	384.349	2	0.193776	295.939	2	338.481	2	A_33_P3247858	NM_001166461	MPP1	NM_001166461	hs|Xq28	Hs.496984	4354	GO:0004385(guanylate kinase activity)|GO:0005515(protein binding)|GO:0005622(intracellular)|GO:0005624(membrane fraction)|GO:0005887(integral to plasma membrane)|GO:0007165(signal transduction)|GO:0016020(membrane)|GO:0019898(extrinsic to membrane)|GO:0030863(cortical cytoskeleton)|GO:0032420(stereocilium)|GO:0042995(cell projection)	ENST00000369531	NP1465354
1112	Homo sapiens adenosine deaminase, tRNA-specific 2, TAD2 homolog (S. cerevisiae) (ADAT2), mRNA [NM_182503]	0.0565969	611.275	2	635.732	2	0.379686	611.275	2	795.304	2	0.274801	611.275	2	739.537	2	A_33_P3268798	NM_182503	ADAT2	NM_182503	hs|6q24.2	Hs.709561	134637	GO:0008033(tRNA processing)|GO:0008270(zinc ion binding)|GO:0016787(hydrolase activity)|GO:0046872(metal ion binding)
1113	Homo sapiens inhibitor of growth family, member 3 (ING3), transcript variant 1, mRNA [NM_019071]	-0.126756	2242.68	2	2054.04	2	-0.00829917	2242.68	2	2229.81	2	0.0214342	2242.68	2	2276.24	2	A_23_P111811	NM_019071	ING3	NM_019071	hs|7q31.31	Hs.489811	54556	GO:0004402(histone acetyltransferase activity)|GO:0005515(protein binding)|GO:0005634(nucleus)|GO:0008270(zinc ion binding)|GO:0016568(chromatin modification)|GO:0032777(Piccolo NuA4 histone acetyltransferase complex)|GO:0035267(NuA4 histone acetyltransferase complex)|GO:0040008(regulation of growth)|GO:0043065(positive regulation of apoptosis)|GO:0043967(histone H4 acetylation)|GO:0043968(histon…	ENST00000427726
1115	lincRNA:chr22:27113214-27138799 forward strand	0.967332	47.3627	2	92.6046	2	1.1976	47.3627	2	108.63	2	1.01849	47.3627	2	95.9473	2	A_19_P00321636	lincRNA:chr22:27113214-27138799_F			hs|22q12.1
1116	Homo sapiens phospholipase A2, group IVA (cytosolic, calcium-dependent) (PLA2G4A), mRNA [NM_024420]	-0.0460499	882.537	2	854.812	2	-0.0462761	882.537	2	854.678	2	0.0160943	882.537	2	892.438	2	A_23_P11685	NM_024420	PLA2G4A	NM_024420	hs|1q31.1	Hs.497200	5321	GO:0001542(ovulation from ovarian follicle)|GO:0001554(luteolysis)|GO:0004622(lysophospholipase activity)|GO:0005509(calcium ion binding)|GO:0005624(membrane fraction)|GO:0005634(nucleus)|GO:0005737(cytoplasm)|GO:0005829(cytosol)|GO:0006663(platelet activating factor biosynthetic process)|GO:0007568(aging)|GO:0008152(metabolic process)|GO:0008284(positive regulation of cell proliferation)|GO:0009…	ENST00000442353		Glycerophospholipid metabolism // Ether lipid metabolism // Arachidonic acid metabolism // Linoleic acid metabolism // alpha-Linolenic acid metabolism // Metabolic pathways // MAPK signaling pathway // Vascular smooth muscle contraction // VEGF signaling pathway // Fc epsilon RI signaling pathway // Fc gamma R-mediated phagocytosis // Long-term depression // GnRH signaling pathway // Pancreatic s…	hsa00564 // hsa00565 // hsa00590 // hsa00591 // hsa00592 // hsa01100 // hsa04010 // hsa04270 // hsa04370 // hsa04664 // hsa04666 // hsa04730 // hsa04912 // hsa04972 // hsa04975 // hsa05145
1117	Homo sapiens torsin family 3, member A (TOR3A), mRNA [NM_022371]	-0.240799	4952.44	2	4191.13	2	-0.407831	4952.44	2	3732.93	2	-0.471245	4952.44	2	3572.4	2	A_23_P115316	NM_022371	TOR3A	NM_022371	hs|1q25.3	Hs.584957	64222	GO:0000166(nucleotide binding)|GO:0005524(ATP binding)|GO:0005737(cytoplasm)|GO:0005783(endoplasmic reticulum)|GO:0051085(chaperone mediated protein folding requiring cofactor)	ENST00000425757
1118	Homo sapiens DAB2 interacting protein (DAB2IP), transcript variant 1, mRNA [NM_032552]	0.0214926	412.669	2	418.863	2	0.0760548	412.669	2	435.007	2	0.201325	412.669	2	474.468	2	A_23_P123848	NM_032552	DAB2IP	NM_032552	hs|9q33.2	Hs.522378	153090	GO:0005096(GTPase activator activity)|GO:0005622(intracellular)|GO:0005737(cytoplasm)|GO:0007165(signal transduction)|GO:0016020(membrane)|GO:0047485(protein N-terminus binding)|GO:0051056(regulation of small GTPase mediated signal transduction)	ENST00000259371
1121	Homo sapiens ATPase, Na+/K+ transporting, alpha 1 polypeptide (ATP1A1), transcript variant 1, mRNA [NM_000701]	-0.168295	39169.8	2	34857	2	-0.148929	39169.8	2	35328	2	-0.032662	39169.8	2	38293	2	A_23_P1072	NM_000701	ATP1A1	NM_000701		Hs.371889	476	GO:0000166(nucleotide binding)|GO:0000287(magnesium ion binding)|GO:0002026(regulation of the force of heart contraction)|GO:0003869(4-nitrophenylphosphatase activity)|GO:0005391(sodium:potassium-exchanging ATPase activity)|GO:0005515(protein binding)|GO:0005524(ATP binding)|GO:0005624(membrane fraction)|GO:0005792(microsome)|GO:0005890(sodium:potassium-exchanging ATPase complex)|GO:0006754(ATP b…	ENST00000369496		Cardiac muscle contraction // Aldosterone-regulated sodium reabsorption // Proximal tubule bicarbonate reclamation // Salivary secretion // Gastric acid secretion // Pancreatic secretion // Carbohydrate digestion and absorption // Protein digestion and absorption // Bile secretion	hsa04260 // hsa04960 // hsa04964 // hsa04970 // hsa04971 // hsa04972 // hsa04973 // hsa04974 // hsa04976
1122	Homo sapiens adenosine monophosphate deaminase (isoform E) (AMPD3), transcript variant 3, mRNA [NM_001025390]	1.18042	10.5661	1	23.9474	1	0.164347	10.5661	1	11.841	1	5.87438	10.5661	1	619.842	2	A_24_P304154	NM_001025390	AMPD3	NM_001025390	hs|11p15.4	Hs.501890	272	GO:0003876(AMP deaminase activity)|GO:0006144(purine base metabolic process)|GO:0006196(AMP catabolic process)|GO:0009117(nucleotide metabolic process)|GO:0009168(purine ribonucleoside monophosphate biosynthetic process)|GO:0016787(hydrolase activity)	ENST00000431080		Purine metabolism // Metabolic pathways	hsa00230 // hsa01100
1124	Homo sapiens ERGIC and golgi 2 (ERGIC2), mRNA [NM_016570]	-0.271949	2452.81	2	2031.41	2	-0.385065	2452.81	2	1878.22	2	-0.520569	2452.81	2	1709.84	2	A_23_P139509	NM_016570	ERGIC2	NM_016570		Hs.339453	51290	GO:0005634(nucleus)|GO:0005737(cytoplasm)|GO:0005783(endoplasmic reticulum)|GO:0005794(Golgi apparatus)|GO:0016020(membrane)|GO:0016021(integral to membrane)|GO:0016192(vesicle-mediated transport)	ENST00000201023
1125	Homo sapiens KIAA1529 (KIAA1529), mRNA [NM_020893]	0.507973	80.9884	2	115.17	2	0.842238	80.9884	2	145.198	2	0.94481	80.9884	2	155.898	2	A_32_P180315	NM_020893	KIAA1529	NM_020893	hs|9q22.33	Hs.435629	57653	GO:0016020(membrane)|GO:0016021(integral to membrane)	ENST00000375202
1127	Homo sapiens Niemann-Pick disease, type C1 (NPC1), mRNA [NM_000271]	-0.0679483	846.733	2	807.778	2	-0.0568356	846.733	2	814.024	2	-0.0977605	846.733	2	791.257	2	A_23_P107587	NM_000271	NPC1	NM_000271		Hs.715623	4864	GO:0005515(protein binding)|GO:0005635(nuclear envelope)|GO:0005764(lysosome)|GO:0005768(endosome)|GO:0005783(endoplasmic reticulum)|GO:0005887(integral to plasma membrane)|GO:0006897(endocytosis)|GO:0007041(lysosomal transport)|GO:0008158(hedgehog receptor activity)|GO:0008206(bile acid metabolic process)|GO:0015248(sterol transporter activity)|GO:0016020(membrane)|GO:0016242(negative regulation…	ENST00000412552		Lysosome	hsa04142
1129	lincRNA:chr3:183171434-183173226 forward strand	0.273187	4803.01	2	5804.32	2	0.360599	4803.01	2	6166.87	2	0.203248	4803.01	2	5529.65	2	A_19_P00322961	lincRNA:chr3:183171434-183173226_F			hs|3q26.33
1132	Homo sapiens core-binding factor, runt domain, alpha subunit 2; translocated to, 2 (CBFA2T2), transcript variant 2, mRNA [NM_005093]	0.209833	474.244	2	548.489	2	0.102496	474.244	2	509.163	2	-0.169758	474.244	2	421.599	2	A_23_P502882	NM_005093	CBFA2T2	NM_005093	hs|20q11.22	Hs.153934	9139	GO:0003700(transcription factor activity)|GO:0005515(protein binding)|GO:0005634(nucleus)|GO:0006355(regulation of transcription, DNA-dependent)|GO:0008270(zinc ion binding)|GO:0046872(metal ion binding)	ENST00000346541
1133	lincRNA:chr11:28373636-28373861 forward strand	0.467755	42.0714	2	58.1829	1	1.21226	42.0714	2	97.4798	2	3.30895	42.0714	2	416.946	2	A_19_P00809563	lincRNA:chr11:28373636-28373861_F			hs|11p14.1
1134	lincRNA:chr7:30601413-30603609 reverse strand	-0.0676219	74.0459	2	70.6553	2	0.0911563	74.0459	2	78.8754	2	0.755003	74.0459	2	124.962	2	A_19_P00318191	lincRNA:chr7:30601413-30603609_R			hs|7p15.1
1135	Homo sapiens SH2 domain protein 2A (SH2D2A), transcript variant 2, mRNA [NM_003975]	0.304686	2104.81	2	2599.76	2	0.199689	2104.81	2	2417.27	2	0.545149	2104.81	2	3071.28	2	A_23_P160618	NM_003975	SH2D2A	NM_003975	hs|1q23.1	Hs.103527	9047	GO:0001525(angiogenesis)|GO:0005070(SH3/SH2 adaptor activity)|GO:0005515(protein binding)|GO:0005625(soluble fraction)|GO:0005737(cytoplasm)|GO:0007165(signal transduction)|GO:0007275(multicellular organismal development)|GO:0017124(SH3 domain binding)|GO:0030154(cell differentiation)	ENST00000392306	NP1242879	VEGF signaling pathway	hsa04370
1136	Homo sapiens bromodomain adjacent to zinc finger domain, 1A (BAZ1A), transcript variant 1, mRNA [NM_013448]	-0.123686	1778.57	2	1632.44	2	-0.200677	1778.57	2	1547.6	2	-0.31665	1778.57	2	1428.07	2	A_23_P76799	NM_013448	BAZ1A	NM_013448	hs|14q13.2	Hs.509140	11177	GO:0000228(nuclear chromosome)|GO:0005515(protein binding)|GO:0005634(nucleus)|GO:0008270(zinc ion binding)|GO:0045449(regulation of transcription)|GO:0046872(metal ion binding)	ENST00000360310
1137	Homo sapiens BAI1-associated protein 2 (BAIAP2), transcript variant 2, mRNA [NM_017451]	-0.00945581	206.506	2	205.157	2	0.125027	206.506	2	225.201	2	0.768918	206.506	2	351.885	2	A_23_P315836	NM_017451	BAIAP2	NM_017451		Hs.128316	10458	GO:0001726(ruffle)|GO:0005737(cytoplasm)|GO:0005886(plasma membrane)|GO:0007165(signal transduction)|GO:0007409(axonogenesis)|GO:0008022(protein C-terminus binding)|GO:0008093(cytoskeletal adaptor activity)|GO:0008286(insulin receptor signaling pathway)|GO:0017124(SH3 domain binding)|GO:0019898(extrinsic to membrane)|GO:0030175(filopodium)|GO:0046847(filopodium assembly)	ENST00000428708		Adherens junction // Regulation of actin cytoskeleton	hsa04520 // hsa04810
1139	Leukocyte immunoglobulin-like receptor subfamily B member 4 Precursor (Leukocyte immunoglobulin-like receptor 5)(LIR-5)(Immunoglobulin-like transcript 3)(ILT-3)(Monocyte inhibitory receptor HM18)(CD85 antigen-like family member K)(CD85k antigen) [Source:UniProtKB/Swiss-Prot;Acc:Q8NHJ6] [ENST00000391736]	-0.335043	21.9767	1	17.4222	1	0.690907	21.9767	1	35.4769	1	0.914821	21.9767	1	41.4334	1	A_24_P65722	ENST00000391736	LILRB4	BC026309	hs|19q13.33	Hs.67846	11006	GO:0003823(antigen binding)|GO:0004872(receptor activity)|GO:0005886(plasma membrane)|GO:0006955(immune response)|GO:0007165(signal transduction)|GO:0016021(integral to membrane)	ENST00000391736		Osteoclast differentiation	hsa04380
1140	Sickle tail protein homolog [Source:UniProtKB/Swiss-Prot;Acc:Q5T5P2] [ENST00000396446]	1.26089	11.0257	1	26.4226	1	0.892408	11.0257	1	20.4668	1	1.10768	11.0257	1	23.7604	1	A_33_P3233580	ENST00000396446		BC098577	hs|10p12.1	Hs.445885			ENST00000396446
1141	Homo sapiens selenoprotein N, 1 (SEPN1), transcript variant 1, mRNA [NM_020451]	0.163207	1230.27	2	1377.62	2	0.0695387	1230.27	2	1291.02	2	0.168546	1230.27	2	1382.73	2	A_23_P370625	NM_020451	SEPN1	NM_020451	hs|1p36.11	Hs.568578	57190	GO:0003674(molecular_function)|GO:0005515(protein binding)|GO:0005576(extracellular region)|GO:0005783(endoplasmic reticulum)|GO:0005789(endoplasmic reticulum membrane)|GO:0008150(biological_process)|GO:0008430(selenium binding)|GO:0016020(membrane)	ENST00000374315
1142	Homo sapiens Berardinelli-Seip congenital lipodystrophy 2 (seipin) (BSCL2), transcript variant 2, mRNA [NM_032667]	-0.105025	1091.6	2	1014.95	2	-0.294871	1091.6	2	889.809	2	-0.136346	1091.6	2	993.157	2	A_24_P244442	NM_032667	BSCL2	NM_032667	hs|11q12.3	Hs.533709	26580	GO:0003674(molecular_function)|GO:0005783(endoplasmic reticulum)|GO:0008150(biological_process)|GO:0008219(cell death)|GO:0016020(membrane)|GO:0016021(integral to membrane)|GO:0030176(integral to endoplasmic reticulum membrane)	ENST00000412351	NP1195531
1143	Homo sapiens transcription elongation factor A (SII)-like 8 (TCEAL8), transcript variant 1, mRNA [NM_153333]	-0.216321	10087	2	8682.48	2	-0.120886	10087	2	9276.25	2	-0.112662	10087	2	9329.29	2	A_23_P11331	NM_153333	TCEAL8	NM_153333	hs|Xq22.2	Hs.389734	90843	GO:0005634(nucleus)|GO:0045449(regulation of transcription)	ENST00000372685
1145	Homo sapiens non-SMC condensin II complex, subunit G2 (NCAPG2), mRNA [NM_017760]	-0.126976	1434.44	2	1313.59	2	-0.0397811	1434.44	2	1395.43	2	-0.260698	1434.44	2	1197.3	2	A_33_P3659876	NM_017760	NCAPG2	NM_017760	hs|7q36.3	Hs.18616	54892	GO:0005488(binding)|GO:0005634(nucleus)|GO:0007049(cell cycle)|GO:0007067(mitosis)|GO:0030261(chromosome condensation)|GO:0051301(cell division)	ENST00000449727	NP181724
1146		0.550234	818.366	2	1198.35	2	0.374956	818.366	2	1061.26	2	0.382213	818.366	2	1066.61	2	A_33_P3311717				hs|18p11.31
1147	Homo sapiens amyloid beta (A4) precursor protein (APP), transcript variant 3, mRNA [NM_201414]	-0.106236	838.714	2	779.173	2	0.00169394	838.714	2	839.699	2	0.243343	838.714	2	992.813	2	A_33_P3296479	NM_201414	APP	NM_201414	hs|21q21.3	Hs.434980	351	GO:0000085(G2 phase of mitotic cell cycle)|GO:0001967(suckling behavior)|GO:0003677(DNA binding)|GO:0004867(serine-type endopeptidase inhibitor activity)|GO:0005506(iron ion binding)|GO:0005507(copper ion binding)|GO:0005576(extracellular region)|GO:0005737(cytoplasm)|GO:0005794(Golgi apparatus)|GO:0005886(plasma membrane)|GO:0005887(integral to plasma membrane)|GO:0005905(coated pit)|GO:0006378(…	ENST00000355226	NP922631	Alzheimer's disease	hsa05010
1149	lincRNA:chr3:128147010-128171232 reverse strand	0.599894	55.2321	2	83.7101	1	0.0572701	55.2321	2	57.4687	2	0.410397	55.2321	2	73.4063	2	A_19_P00326935	lincRNA:chr3:128147010-128171232_R			hs|3q21.3
1151	lincRNA:chr6:111597396-111599952 forward strand	-1.49925	152.812	2	54.055	1	-0.0694498	152.812	2	145.63	2	-0.200826	152.812	2	132.954	2	A_19_P00322215	lincRNA:chr6:111597396-111599952_F			hs|6q21
1152		-0.688369	72565.6	2	45030.9	2	0.0282338	72565.6	2	73999.7	2	-0.0648681	72565.6	2	69375	2	A_24_P418189				hs|11q12.1
1153	Homo sapiens spastic paraplegia 7 (pure and complicated autosomal recessive) (SPG7), nuclear gene encoding mitochondrial protein, transcript variant 2, mRNA [NM_199367]	-1.07311	101.856	2	48.4111	1	-0.667336	101.856	2	64.1352	2	-0.451327	101.856	2	74.4941	2	A_24_P205120	NM_199367	SPG7	NM_199367		Hs.185597	6687	GO:0000166(nucleotide binding)|GO:0004222(metalloendopeptidase activity)|GO:0005524(ATP binding)|GO:0005739(mitochondrion)|GO:0006508(proteolysis)|GO:0007005(mitochondrion organization)|GO:0007399(nervous system development)|GO:0008089(anterograde axon cargo transport)|GO:0008219(cell death)|GO:0008233(peptidase activity)|GO:0008270(zinc ion binding)|GO:0016020(membrane)|GO:0016021(integral to me…	ENST00000341316
1154	Homo sapiens SH2B adaptor protein 2 (SH2B2), mRNA [NM_020979]	-0.910396	4399.38	2	2340.64	2	0.00986885	4399.38	2	4429.58	2	-0.0641547	4399.38	2	4208.03	2	A_33_P3414389	NM_020979	SH2B2	NM_020979	hs|7q22.1	Hs.489448	10603	GO:0001725(stress fiber)|GO:0001726(ruffle)|GO:0001922(B-1 B cell homeostasis)|GO:0005068(transmembrane receptor protein tyrosine kinase adaptor protein activity)|GO:0005070(SH3/SH2 adaptor activity)|GO:0005515(protein binding)|GO:0005737(cytoplasm)|GO:0005884(actin filament)|GO:0005886(plasma membrane)|GO:0007242(intracellular signaling cascade)|GO:0007399(nervous system development)|GO:0008269(…	ENST00000432527		Neurotrophin signaling pathway // Insulin signaling pathway	hsa04722 // hsa04910
1155	Homo sapiens lysosomal-associated membrane protein 2 (LAMP2), transcript variant C, mRNA [NM_001122606]	-0.940681	5294.08	2	2758.14	2	-0.175897	5294.08	2	4686.4	2	-0.156646	5294.08	2	4749.36	2	A_33_P3410409	NM_001122606	LAMP2	NM_001122606	hs|Xq24	Hs.496684	3920	GO:0005624(membrane fraction)|GO:0005765(lysosomal membrane)|GO:0005770(late endosome)|GO:0005886(plasma membrane)|GO:0016021(integral to membrane)|GO:0031088(platelet dense granule membrane)	ENST00000200639		Lysosome // Phagosome	hsa04142 // hsa04145
1156		-0.340568	99123.1	2	78280.5	2	0.170657	99123.1	2	111570	2	0.130911	99123.1	2	108538	2	A_24_P289188				hs|15q24.1
1159	Homo sapiens growth factor receptor-bound protein 7 (GRB7), transcript variant 1, mRNA [NM_005310]	0.406868	143.822	2	190.68	2	0.337203	143.822	2	181.691	2	0.0617038	143.822	2	150.107	2	A_23_P163992	NM_005310	GRB7	NM_005310	hs|17q21.31	Hs.86859	2886	GO:0005070(SH3/SH2 adaptor activity)|GO:0005515(protein binding)|GO:0007165(signal transduction)|GO:0007173(epidermal growth factor receptor signaling pathway)	ENST00000394204
1160	Homo sapiens solute carrier family 6 (neurotransmitter transporter, glycine), member 5 (SLC6A5), mRNA [NM_004211]	0.568947	74.2921	2	110.208	2	0.233434	74.2921	2	87.34	2	0.0912965	74.2921	2	79.1454	2	A_23_P116624	NM_004211	SLC6A5	NM_004211		Hs.136557	9152	GO:0005328(neurotransmitter:sodium symporter activity)|GO:0005887(integral to plasma membrane)|GO:0006836(neurotransmitter transport)|GO:0007268(synaptic transmission)|GO:0015293(symporter activity)|GO:0015375(glycine:sodium symporter activity)|GO:0015816(glycine transport)|GO:0016020(membrane)	ENST00000298923
1162	Homo sapiens histidyl-tRNA synthetase (HARS), mRNA [NM_002109]	0.122907	9757.92	2	10625.7	2	-0.118368	9757.92	2	8989.28	2	-0.112396	9757.92	2	9026.57	2	A_23_P133227	NM_002109	HARS	NM_002109	hs|5q31.3	Hs.528050	3035	GO:0000166(nucleotide binding)|GO:0004821(histidine-tRNA ligase activity)|GO:0005524(ATP binding)|GO:0005737(cytoplasm)|GO:0005829(cytosol)|GO:0006427(histidyl-tRNA aminoacylation)|GO:0016874(ligase activity)	ENST00000448240	NP1195354	Aminoacyl-tRNA biosynthesis	hsa00970
1164	V_segment translation product Fragment [Source:UniProtKB/TrEMBL;Acc:A0A592] [ENST00000390361]	0.723079	61.7282	2	101.895	2	-0.0892964	61.7282	2	58.0234	2	-0.0791952	61.7282	2	58.431	2	A_23_P364355	ENST00000390361		XM_002346935	hs|7q34	Hs.551791			ENST00000390361	NP096741
1165	Homo sapiens metallophosphoesterase domain containing 1 (MPPED1), mRNA [NM_001044370]	0.475621	132.87	2	184.758	2	0.168891	132.87	2	149.372	2	-0.125925	132.87	2	121.764	2	A_23_P146855	NM_001044370	MPPED1	NM_001044370	hs|22q13.31	Hs.159538	758	GO:0003674(molecular_function)|GO:0005575(cellular_component)|GO:0008150(biological_process)|GO:0016787(hydrolase activity)	ENST00000443721
1166	Homo sapiens inhibin, beta A (INHBA), mRNA [NM_002192]	0.688014	352.619	2	568.092	2	0.160742	352.619	2	394.18	2	1.23211	352.619	2	828.34	2	A_23_P122924	NM_002192	INHBA	NM_002192	hs|7p14.1	Hs.583348	3624	GO:0000082(G1/S transition of mitotic cell cycle)|GO:0001501(skeletal system development)|GO:0001541(ovarian follicle development)|GO:0004871(signal transducer activity)|GO:0005125(cytokine activity)|GO:0005179(hormone activity)|GO:0005576(extracellular region)|GO:0006917(induction of apoptosis)|GO:0006952(defense response)|GO:0007050(cell cycle arrest)|GO:0007166(cell surface receptor linked sig…	ENST00000442711		Cytokine-cytokine receptor interaction // TGF-beta signaling pathway	hsa04060 // hsa04350
1168	Homo sapiens WEE1 homolog (S. pombe) (WEE1), transcript variant 1, mRNA [NM_003390]	0.307286	1557.5	2	1927.21	2	0.207689	1557.5	2	1798.66	2	0.142711	1557.5	2	1719.44	2	A_33_P3290567	NM_003390	WEE1	NM_003390	hs|11p15.4	Hs.249441	7465	GO:0000166(nucleotide binding)|GO:0000287(magnesium ion binding)|GO:0004674(protein serine/threonine kinase activity)|GO:0004715(non-membrane spanning protein tyrosine kinase activity)|GO:0005515(protein binding)|GO:0005524(ATP binding)|GO:0005634(nucleus)|GO:0005654(nucleoplasm)|GO:0006468(protein amino acid phosphorylation)|GO:0007049(cell cycle)|GO:0007067(mitosis)|GO:0016740(transferase activ…	ENST00000299613		Cell cycle	hsa04110
1176	Homo sapiens chromosome 1 open reading frame 74 (C1orf74), mRNA [NM_152485]	0.157034	303.194	2	338.059	2	-0.375024	303.194	2	233.791	2	-0.259589	303.194	2	253.266	2	A_23_P12147	NM_152485	C1orf74	NM_152485	hs|1q32.3	Hs.497642	148304		ENST00000294811
1177	Homo sapiens transducin (beta)-like 1Y-linked (TBL1Y), transcript variant 1, mRNA [NM_033284]	0.138461	1451.06	2	1597.22	2	0.0359229	1451.06	2	1487.64	2	0.11376	1451.06	2	1570.11	2	A_23_P114466	NM_033284	TBL1Y	NM_033284	hs|Yp11.2	Hs.664560	90665	GO:0005634(nucleus)|GO:0019941(modification-dependent protein catabolic process)|GO:0045449(regulation of transcription)	ENST00000383032	NP447325	Wnt signaling pathway	hsa04310
1178	Homo sapiens interferon-related developmental regulator 1 (IFRD1), transcript variant 2, mRNA [NM_001007245]	0.0351764	2355.11	2	2413.24	2	-0.145524	2355.11	2	2129.14	2	0.0260674	2355.11	2	2398.05	2	A_24_P137897	NM_001007245	IFRD1	NM_001007245	hs|7q31.1	Hs.7879	3475	GO:0005488(binding)|GO:0005634(nucleus)|GO:0007275(multicellular organismal development)|GO:0007518(myoblast cell fate determination)|GO:0007527(adult somatic muscle development)|GO:0042692(muscle cell differentiation)	ENST00000005558
1179	Homo sapiens eukaryotic translation initiation factor 1 (EIF1), mRNA [NM_005801]	0.238317	443517	2	523179	2	0.197622	443517	2	508628	2	0.247173	443517	2	526401	2	A_23_P45945	NM_005801	EIF1	NM_005801	hs|17q21.31	Hs.150580	10209	GO:0003743(translation initiation factor activity)|GO:0005737(cytoplasm)|GO:0006446(regulation of translational initiation)|GO:0006950(response to stress)	ENST00000469257		RNA transport	hsa03013
1180	Homo sapiens ADAMTS-like 2 (ADAMTSL2), transcript variant 1, mRNA [NM_014694]	0.955035	7.05584	1	13.6786	1	1.27703	7.05584	1	17.0991	1	0.984522	7.05584	1	13.9611	1	A_33_P3262541	NM_014694	ADAMTSL2	NM_014694		Hs.522543	9719	GO:0004222(metalloendopeptidase activity)|GO:0005576(extracellular region)|GO:0005578(proteinaceous extracellular matrix)|GO:0008233(peptidase activity)|GO:0008270(zinc ion binding)	ENST00000393061
1182	Homo sapiens chromosome 2 open reading frame 29 (C2orf29), mRNA [NM_017546]	0.443583	1494.39	2	2032.34	2	0.234809	1494.39	2	1758.53	2	0.378135	1494.39	2	1942.2	2	A_23_P108761	NM_017546	C2orf29	NM_017546	hs|2q11.2	Hs.593973	55571	GO:0003674(molecular_function)|GO:0005575(cellular_component)|GO:0008283(cell proliferation)	ENST00000289382
1183	Homo sapiens B-cell CLL/lymphoma 3 (BCL3), mRNA [NM_005178]	0.22874	844.433	2	989.515	2	0.233559	844.433	2	992.826	2	0.2097	844.433	2	976.542	2	A_23_P4662	NM_005178	BCL3	NM_005178	hs|19q13.2	Hs.31210	602	GO:0000060(protein import into nucleus, translocation)|GO:0002268(follicular dendritic cell differentiation)|GO:0002315(marginal zone B cell differentiation)|GO:0002455(humoral immune response mediated by circulating immunoglobulin)|GO:0002467(germinal center formation)|GO:0003700(transcription factor activity)|GO:0005634(nucleus)|GO:0005737(cytoplasm)|GO:0006974(response to DNA damage stimulus)|…	ENST00000164227
1184	PREDICTED: Homo sapiens similar to hCG1805148 (LOC100129700), mRNA [XM_001714342]	0.340492	33.9918	2	43.0401	1	1.12807	33.9918	2	74.2945	2	-0.601841	33.9918	2	22.3976	1	A_33_P3253124	XM_001714342	LOC100129700	XM_001714342	hs|Xq22.3	Hs.711048	100129700
1186	Homo sapiens chromosome 17 open reading frame 98 (C17orf98), mRNA [NM_001080465]	0.873763	50.806	2	93.0987	2	-0.926022	50.806	2	26.7396	1	0.66704	50.806	2	80.6703	2	A_24_P23921	NM_001080465	C17orf98	NM_001080465	hs|17q21.2	Hs.250182	388381		ENST00000398575
1187	Homo sapiens ELKS/RAB6-interacting/CAST family member 1 (ERC1), transcript variant epsilon, mRNA [NM_178040]	0.206022	339.518	2	391.635	2	0.106904	339.518	2	365.632	2	0.0433792	339.518	2	349.881	2	A_24_P162293	NM_178040	ERC1	NM_178040	hs|12p13.33	Hs.601216	23085	GO:0005515(protein binding)|GO:0005737(cytoplasm)|GO:0005794(Golgi apparatus)|GO:0006355(regulation of transcription, DNA-dependent)|GO:0007252(I-kappaB phosphorylation)|GO:0007275(multicellular organismal development)|GO:0008385(IkappaB kinase complex)|GO:0015031(protein transport)|GO:0017137(Rab GTPase binding)|GO:0019898(extrinsic to membrane)|GO:0042147(retrograde transport, endosome to Golgi…	ENST00000360905
1188	Homo sapiens ASF1 anti-silencing function 1 homolog B (S. cerevisiae) (ASF1B), mRNA [NM_018154]	0.27936	4905.11	2	5953.12	2	0.114749	4905.11	2	5311.19	2	0.0235572	4905.11	2	4985.86	2	A_23_P119254	NM_018154	ASF1B	NM_018154	hs|19p13.12	Hs.26516	55723	GO:0000785(chromatin)|GO:0005634(nucleus)|GO:0006333(chromatin assembly or disassembly)|GO:0006334(nucleosome assembly)|GO:0007275(multicellular organismal development)|GO:0007283(spermatogenesis)|GO:0016568(chromatin modification)|GO:0030154(cell differentiation)|GO:0042393(histone binding)|GO:0045449(regulation of transcription)	ENST00000263382
1190	lincRNA:chrX:15715609-15721482 forward strand	0.379666	1256.62	2	1634.92	2	0.422004	1256.62	2	1683.61	2	0.297885	1256.62	2	1544.82	2	A_19_P00320384	lincRNA:chrX:15715609-15721482_F			hs|Xp22.2
1191	Homo sapiens ribosomal protein L21 pseudogene 44 (RPL21P44), non-coding RNA [NR_027153]	0.163693	112972	2	126546	2	0.143945	112972	2	124826	2	0.18962	112972	2	128841	2	A_32_P94087	NR_027153	RPL21P44	NR_027153	hs|4q12	Hs.452943	402176		ENST00000448603
1193	Homo sapiens SP100 nuclear antigen (SP100), transcript variant 2, mRNA [NM_003113]	0.0520425	62957.2	2	65269.7	2	0.0312062	62957.2	2	64333.8	2	0.172882	62957.2	2	70972.1	2	A_23_P349928	NM_003113	SP100	NM_003113		Hs.369056	6672	GO:0000122(negative regulation of transcription from RNA polymerase II promoter)|GO:0003677(DNA binding)|GO:0003713(transcription coactivator activity)|GO:0003714(transcription corepressor activity)|GO:0005634(nucleus)|GO:0005694(chromosome)|GO:0006978(DNA damage response, signal transduction by p53 class mediator resulting in transcription of p21 class mediator)|GO:0016605(PML body)|GO:0019900(k…	ENST00000264052
1194	lincRNA:chr12:96953169-96992769 reverse strand	0.749879	53.1159	2	89.3225	2	0.631797	53.1159	2	82.3028	2	0.052247	53.1159	2	55.0748	2	A_19_P00324345	lincRNA:chr12:96953169-96992769_R			hs|12q23.1
1197	Homo sapiens secretin receptor (SCTR), mRNA [NM_002980]	-0.573556	31.1835	1	20.954	1	-0.31235	31.1835	1	25.113	1	0.00235064	31.1835	1	31.2344	1	A_23_P28139	NM_002980	SCTR	NM_002980	hs|2q14.2	Hs.42091	6344	GO:0005886(plasma membrane)|GO:0005887(integral to plasma membrane)|GO:0007186(G-protein coupled receptor protein signaling pathway)|GO:0007586(digestion)|GO:0007588(excretion)|GO:0015055(secretin receptor activity)	ENST00000019103		Neuroactive ligand-receptor interaction // Pancreatic secretion // Bile secretion	hsa04080 // hsa04972 // hsa04976
1198	Homo sapiens RNA binding motif protein 4 (RBM4), mRNA [NM_002896]	0.298684	2100.43	2	2583.58	2	-0.0737644	2100.43	2	1995.74	2	-0.232194	2100.43	2	1788.18	2	A_23_P13033	NM_002896	RBM4	NM_002896	hs|11q13.1	Hs.533712	5936	GO:0000166(nucleotide binding)|GO:0003723(RNA binding)|GO:0005634(nucleus)|GO:0005730(nucleolus)|GO:0005737(cytoplasm)|GO:0006397(mRNA processing)|GO:0008270(zinc ion binding)|GO:0008380(RNA splicing)|GO:0046872(metal ion binding)	ENST00000408993
1199	Homo sapiens zygote arrest 1 (ZAR1), mRNA [NM_175619]	-1.22162	41.1024	2	17.6247	1	-0.89382	41.1024	2	22.1208	1	-0.355619	41.1024	2	32.123	1	A_23_P349398	NM_175619	ZAR1	NM_175619	hs|4p12	Hs.276457	326340	GO:0005737(cytoplasm)|GO:0007275(multicellular organismal development)	ENST00000327939
1200	Homo sapiens BEN domain containing 7 (BEND7), transcript variant 2, mRNA [NM_001100912]	0.566495	341.798	2	506.176	2	0.596612	341.798	2	516.853	2	0.26742	341.798	2	411.406	2	A_23_P376188	NM_001100912	BEND7	NM_001100912	hs|10p13	Hs.498740	222389	GO:0005515(protein binding)	ENST00000378605
1201	Homo sapiens retinoic acid induced 2 (RAI2), mRNA [NM_021785]	0.430496	125.747	2	169.469	2	0.516289	125.747	2	179.852	2	0.262279	125.747	2	150.817	2	A_23_P254165	NM_021785	RAI2	NM_021785	hs|Xp22.13	Hs.446680	10742	GO:0003674(molecular_function)|GO:0005575(cellular_component)|GO:0009790(embryonic development)	ENST00000360011
1202	Homo sapiens zinc finger family member 767 (ZNF767), transcript variant 1, non-coding RNA [NR_027788]	0.380977	660.845	2	860.568	2	0.198939	660.845	2	758.554	2	0.30274	660.845	2	815.142	2	A_23_P323143	NR_027788	ZNF767	NR_027788	hs|7q36.1	Hs.520785	79970		ENST00000472212
1203	Homo sapiens minichromosome maintenance complex component 4 (MCM4), transcript variant 1, mRNA [NM_005914]	-0.210363	9323.1	2	8058.14	2	-0.182859	9323.1	2	8213.24	2	-0.357747	9323.1	2	7275.59	2	A_23_P370989	NM_005914	MCM4	NM_005914	hs|8q11.21	Hs.460184	4173	GO:0000166(nucleotide binding)|GO:0003677(DNA binding)|GO:0003678(DNA helicase activity)|GO:0003697(single-stranded DNA binding)|GO:0005515(protein binding)|GO:0005524(ATP binding)|GO:0005634(nucleus)|GO:0005654(nucleoplasm)|GO:0005730(nucleolus)|GO:0006260(DNA replication)|GO:0006268(DNA unwinding during replication)|GO:0006270(DNA replication initiation)|GO:0017111(nucleoside-triphosphatase act…	ENST00000262105		DNA replication // Cell cycle	hsa03030 // hsa04110
1204		0.0355762	104.201	2	106.802	2	0.572404	104.201	2	154.947	2	-0.343719	104.201	2	82.1111	2	A_33_P3236778				hs|15q15.3
1205	Homo sapiens zinc finger protein 713 (ZNF713), mRNA [NM_182633]	-0.045799	102.31	2	99.1132	2	0.107369	102.31	2	110.215	2	-0.548588	102.31	2	69.9483	2	A_33_P3385782	NM_182633	ZNF713	NM_182633	hs|7p11.2	Hs.660834	349075	GO:0003677(DNA binding)|GO:0005622(intracellular)|GO:0005634(nucleus)|GO:0006355(regulation of transcription, DNA-dependent)|GO:0008270(zinc ion binding)|GO:0046872(metal ion binding)	ENST00000322781
1206	Homo sapiens G protein-coupled receptor 97 (GPR97), mRNA [NM_170776]	0.35246	1546.43	2	1974.38	2	0.237611	1546.43	2	1823.3	2	0.141041	1546.43	2	1705.25	2	A_33_P3305102	NM_170776	GPR97	NM_170776	hs|16q21	Hs.383403	222487	GO:0004930(G-protein coupled receptor activity)|GO:0005886(plasma membrane)|GO:0007218(neuropeptide signaling pathway)|GO:0016021(integral to membrane)	ENST00000327655	NP587669
1207	Homo sapiens paternally expressed 3 (PEG3), transcript variant 1, mRNA [NM_006210]	0.622026	68.4624	2	105.366	2	0.178428	68.4624	2	77.4755	2	0.404838	68.4624	2	90.6401	2	A_33_P3424057	NM_006210	PEG3	NM_006210	hs|19q13.33	Hs.719209	5178	GO:0003676(nucleic acid binding)|GO:0003700(transcription factor activity)|GO:0005622(intracellular)|GO:0005634(nucleus)|GO:0005737(cytoplasm)|GO:0006355(regulation of transcription, DNA-dependent)|GO:0006915(apoptosis)|GO:0008270(zinc ion binding)|GO:0046872(metal ion binding)	ENST00000338157
1208	Homo sapiens hematological and neurological expressed 1 (HN1), transcript variant 3, mRNA [NM_001002033]	0.0956891	136228	2	145570	2	0.105815	136228	2	146595	2	0.0439527	136228	2	140442	2	A_23_P100632	NM_001002033	HN1	NM_001002033	hs|17q25.3	Hs.532803	51155	GO:0005634(nucleus)	ENST00000409135
1209	GB	0.133245	597.146	2	654.924	2	0.0738651	597.146	2	628.516	2	0.254563	597.146	2	712.38	2	A_33_P3411888	NP1168526			hs|17p11.2					NP1168526
1210	Homo sapiens serine/arginine repetitive matrix 1 (SRRM1), mRNA [NM_005839]	5.65999e-05	2843.63	2	2843.74	2	-0.258779	2843.63	2	2376.69	2	-0.139763	2843.63	2	2581.07	2	A_24_P11131	NM_005839	SRRM1	NM_005839	hs|1p36.11	Hs.18192	10250	GO:0000398(nuclear mRNA splicing, via spliceosome)|GO:0003677(DNA binding)|GO:0003723(RNA binding)|GO:0005515(protein binding)|GO:0005634(nucleus)|GO:0005681(spliceosomal complex)|GO:0008380(RNA splicing)|GO:0016363(nuclear matrix)|GO:0016607(nuclear speck)	ENST00000374389		RNA transport // mRNA surveillance pathway	hsa03013 // hsa03015
1211	Homo sapiens thyroid hormone receptor interactor 11 (TRIP11), mRNA [NM_004239]	0.446643	537.666	2	732.766	2	0.908314	537.666	2	1009.12	2	1.28362	537.666	2	1308.94	2	A_23_P106241	NM_004239	TRIP11	NM_004239	hs|14q32.12	Hs.632339	9321	GO:0003713(transcription coactivator activity)|GO:0005515(protein binding)|GO:0005634(nucleus)|GO:0005794(Golgi apparatus)|GO:0005856(cytoskeleton)|GO:0006366(transcription from RNA polymerase II promoter)|GO:0016020(membrane)|GO:0019898(extrinsic to membrane)	ENST00000267622
1212	Homo sapiens cerebellar degeneration-related protein 2, 62kDa (CDR2), mRNA [NM_001802]	-0.217113	636.16	2	547.279	2	-0.445864	636.16	2	467.033	2	-0.460719	636.16	2	462.249	2	A_24_P339071	NM_001802	CDR2	NM_001802	hs|16p12.1	Hs.513430	1039	GO:0003674(molecular_function)|GO:0005515(protein binding)|GO:0005634(nucleus)|GO:0005737(cytoplasm)	ENST00000268383
1214	Homo sapiens guanine nucleotide binding protein (G protein), alpha activating activity polypeptide O (GNAO1), transcript variant 1, mRNA [NM_020988]	-0.411308	35.7728	2	26.8991	1	0.834192	35.7728	2	63.7779	2	0.173304	35.7728	2	40.3388	1	A_33_P3404814	NM_020988	GNAO1	NM_020988	hs|16q13	Hs.644524	2775	GO:0000166(nucleotide binding)|GO:0003924(GTPase activity)|GO:0004871(signal transducer activity)|GO:0005525(GTP binding)|GO:0005886(plasma membrane)|GO:0006936(muscle contraction)|GO:0007165(signal transduction)|GO:0007186(G-protein coupled receptor protein signaling pathway)|GO:0007568(aging)|GO:0010243(response to organic nitrogen)|GO:0014070(response to organic cyclic substance)|GO:0019001(gu…	ENST00000262493		Long-term depression // Melanogenesis // Chagas disease (American trypanosomiasis) // Toxoplasmosis	hsa04730 // hsa04916 // hsa05142 // hsa05145
1216	Homo sapiens cyclin-dependent kinase-like 3 (CDKL3), transcript variant 2, mRNA [NM_016508]	-0.0215368	467.153	2	460.231	2	0.197575	467.153	2	535.716	2	0.0268257	467.153	2	475.92	2	A_23_P110643	NM_016508	CDKL3	NM_016508	hs|5q31.1	Hs.719926	51265	GO:0000166(nucleotide binding)|GO:0004693(cyclin-dependent protein kinase activity)|GO:0005524(ATP binding)|GO:0005737(cytoplasm)|GO:0006464(protein modification process)|GO:0006468(protein amino acid phosphorylation)|GO:0016740(transferase activity)	ENST00000435211
1217	Homo sapiens docking protein 3 (DOK3), transcript variant 2, mRNA [NM_001144875]	-0.268013	403.735	2	335.287	2	-0.279384	403.735	2	332.655	2	-0.482693	403.735	2	288.929	2	A_32_P121085	NM_001144875	DOK3	NM_001144875	hs|5q35.3	Hs.720849	79930	GO:0005158(insulin receptor binding)|GO:0005515(protein binding)|GO:0005737(cytoplasm)|GO:0005886(plasma membrane)|GO:0007265(Ras protein signal transduction)	ENST00000312943
1220	Homo sapiens tRNA-yW synthesizing protein 1 homolog (S. cerevisiae) (TYW1), mRNA [NM_018264]	-0.0936872	607.326	2	569.14	2	0.0847838	607.326	2	644.086	2	-0.0928244	607.326	2	569.48	2	A_32_P52206	NM_018264	TYW1	NM_018264	hs|7q11.23	Hs.520917	55253	GO:0005506(iron ion binding)|GO:0008033(tRNA processing)|GO:0010181(FMN binding)|GO:0016491(oxidoreductase activity)|GO:0046872(metal ion binding)|GO:0051539(4 iron, 4 sulfur cluster binding)|GO:0055114(oxidation reduction)	ENST00000398639
1221	Homo sapiens RasGEF domain family, member 1B (RASGEF1B), mRNA [NM_152545]	0.0439515	115.444	2	119.015	2	0.107694	115.444	2	124.391	2	-0.254276	115.444	2	96.7889	2	A_33_P3364646	NM_152545	RASGEF1B	NM_152545	hs|4q21.21	Hs.591696	153020	GO:0005085(guanyl-nucleotide exchange factor activity)|GO:0005622(intracellular)|GO:0051056(regulation of small GTPase mediated signal transduction)	ENST00000264400
1223	lincRNA:chr4:23771777-23778877 reverse strand	0.00686462	983.217	2	987.906	2	-0.292029	983.217	2	803.045	2	0.451421	983.217	2	1344.44	2	A_19_P00811116	lincRNA:chr4:23771777-23778877_R			hs|4p15.2
1225	lincRNA:chr5:149980882-149995557 forward strand	0.399681	300.515	2	396.444	2	0.292029	300.515	2	367.939	2	0.31531	300.515	2	373.925	2	A_19_P00325104	lincRNA:chr5:149980882-149995557_F			hs|5q33.1
1226	Homo sapiens acetyl-Coenzyme A carboxylase beta (ACACB), mRNA [NM_001093]	0.115103	714.17	2	773.484	2	0.273259	714.17	2	863.1	2	0.375134	714.17	2	926.251	2	A_33_P3334220	NM_001093	ACACB	NM_001093	hs|12q24.11	Hs.234898	32	GO:0000166(nucleotide binding)|GO:0003989(acetyl-CoA carboxylase activity)|GO:0004075(biotin carboxylase activity)|GO:0005524(ATP binding)|GO:0005737(cytoplasm)|GO:0005794(Golgi apparatus)|GO:0005829(cytosol)|GO:0006633(fatty acid biosynthetic process)|GO:0008152(metabolic process)|GO:0009374(biotin binding)|GO:0012505(endomembrane system)|GO:0016020(membrane)|GO:0016874(ligase activity)|GO:00301…	ENST00000377848		Fatty acid biosynthesis // Pyruvate metabolism // Propanoate metabolism // Metabolic pathways // Insulin signaling pathway // Adipocytokine signaling pathway	hsa00061 // hsa00620 // hsa00640 // hsa01100 // hsa04910 // hsa04920
1228	Homo sapiens SH3 domain containing, Ysc84-like 1 (S. cerevisiae) (SH3YL1), transcript variant 1, mRNA [NM_015677]	-0.394233	865.469	2	658.53	2	-0.132927	865.469	2	789.29	2	-0.541966	865.469	2	594.434	2	A_33_P3379456	NM_015677	SH3YL1	NM_015677	hs|2p25.3	Hs.515951	26751	GO:0005515(protein binding)	ENST00000356150
1229	Homo sapiens lymphocyte cytosolic protein 1 (L-plastin) (LCP1), mRNA [NM_002298]	0.0826266	84.4404	2	89.4177	2	0.0492148	84.4404	2	87.3707	2	-0.142279	84.4404	2	76.5103	2	A_23_P204847	NM_002298	LCP1	NM_002298	hs|13q14.2	Hs.381099	3936	GO:0001726(ruffle)|GO:0001891(phagocytic cup)|GO:0002286(T cell activation during immune response)|GO:0005509(calcium ion binding)|GO:0005737(cytoplasm)|GO:0005829(cytosol)|GO:0005884(actin filament)|GO:0008150(biological_process)|GO:0030054(cell junction)|GO:0033157(regulation of intracellular protein transport)|GO:0042802(identical protein binding)|GO:0051015(actin filament binding)|GO:0051017(…	ENST00000398576
1230	lincRNA:chr17:62761200-62761742 reverse strand	0.172721	65.1717	2	73.4604	2	-0.0716353	65.1717	2	62.0147	2	0.381859	65.1717	2	84.9201	2	A_19_P00319518	lincRNA:chr17:62761200-62761742_R			hs|17q24.2
1232	Homo sapiens chromosome 1 open reading frame 151 (C1orf151), mRNA [NM_001032363]	0.0734895	58.2971	2	61.3436	2	0.25886	58.2971	2	69.7544	2	0.38294	58.2971	2	76.0192	2	A_33_P3404950	NM_001032363	C1orf151	NM_001032363	hs|1p36.13	Hs.466662	440574	GO:0016020(membrane)|GO:0016021(integral to membrane)	ENST00000322753
1234	Hypothetical LOC338797 [Source:UniProtKB/TrEMBL;Acc:Q4G0G9] [ENST00000428272]	0.174612	247.624	2	279.483	2	0.137662	247.624	2	272.416	2	0.117988	247.624	2	268.726	2	A_33_P3259077	ENST00000428272		XR_041443	hs|12q24.33	Hs.592007			ENST00000428272	NP1153976
1235	Homo sapiens ring finger protein 141 (RNF141), mRNA [NM_016422]	0.0163507	1389.58	2	1405.41	2	0.283596	1389.58	2	1691.43	2	0.474466	1389.58	2	1930.68	2	A_24_P372625	NM_016422	RNF141	NM_016422	hs|11p15.4	Hs.44685	50862	GO:0003677(DNA binding)|GO:0005515(protein binding)|GO:0006355(regulation of transcription, DNA-dependent)|GO:0008270(zinc ion binding)|GO:0046872(metal ion binding)	ENST00000265981
1236	Homo sapiens interleukin 28 receptor, alpha (interferon, lambda receptor) (IL28RA), transcript variant 1, mRNA [NM_170743]	-0.175002	1140.71	2	1010.4	2	-0.128195	1140.71	2	1043.72	2	-0.474264	1140.71	2	821.119	2	A_23_P74112	NM_170743	IL28RA	NM_170743	hs|1p36.11	Hs.221375	163702	GO:0004872(receptor activity)|GO:0004896(cytokine receptor activity)|GO:0005515(protein binding)|GO:0008285(negative regulation of cell proliferation)|GO:0016020(membrane)|GO:0016021(integral to membrane)|GO:0032002(interleukin-28 receptor complex)|GO:0050691(regulation of defense response to virus by host)	ENST00000327535		Cytokine-cytokine receptor interaction // Jak-STAT signaling pathway	hsa04060 // hsa04630
1237	Homo sapiens sphingomyelin synthase 1 (SGMS1), mRNA [NM_147156]	0.0949713	614.228	2	656.023	2	0.137814	614.228	2	675.797	2	0.161548	614.228	2	687.006	2	A_32_P163125	NM_147156	SGMS1	NM_147156	hs|10q11.23	Hs.654698	259230	GO:0000138(Golgi trans cisterna)|GO:0005515(protein binding)|GO:0005634(nucleus)|GO:0005783(endoplasmic reticulum)|GO:0005794(Golgi apparatus)|GO:0005886(plasma membrane)|GO:0006629(lipid metabolic process)|GO:0006665(sphingolipid metabolic process)|GO:0006686(sphingomyelin biosynthetic process)|GO:0006954(inflammatory response)|GO:0016021(integral to membrane)|GO:0016049(cell growth)|GO:0016301(…	ENST00000361781		Sphingolipid metabolism // Metabolic pathways	hsa00600 // hsa01100
1238	Homo sapiens GTPase activating protein (SH3 domain) binding protein 2 (G3BP2), transcript variant 1, mRNA [NM_203505]	0.0785268	6246.59	2	6596.02	2	0.111441	6246.59	2	6748.23	2	0.171798	6246.59	2	7036.54	2	A_24_P380132	NM_203505	G3BP2	NM_203505	hs|4q21.1	Hs.303676	9908	GO:0000166(nucleotide binding)|GO:0003723(RNA binding)|GO:0005515(protein binding)|GO:0005622(intracellular)|GO:0005737(cytoplasm)|GO:0006810(transport)|GO:0007253(cytoplasmic sequestering of NF-kappaB)|GO:0007265(Ras protein signal transduction)|GO:0030159(receptor signaling complex scaffold activity)|GO:0051028(mRNA transport)	ENST00000359707
1239	Homo sapiens plasminogen activator, urokinase (PLAU), transcript variant 1, mRNA [NM_002658]	-0.011839	170.254	2	168.862	2	0.263562	170.254	2	204.379	2	0.466167	170.254	2	235.194	2	A_23_P24104	NM_002658	PLAU	NM_002658	hs|10q22.2	Hs.77274	5328	GO:0001525(angiogenesis)|GO:0001666(response to hypoxia)|GO:0004252(serine-type endopeptidase activity)|GO:0005576(extracellular region)|GO:0005886(plasma membrane)|GO:0006508(proteolysis)|GO:0006935(chemotaxis)|GO:0007165(signal transduction)|GO:0007566(embryo implantation)|GO:0007596(blood coagulation)|GO:0008233(peptidase activity)|GO:0014909(smooth muscle cell migration)|GO:0042127(regulation…	ENST00000446342		Complement and coagulation cascades	hsa04610
1240	Homo sapiens ATP-binding cassette, sub-family C (CFTR/MRP), member 6 (ABCC6), transcript variant 1, mRNA [NM_001171]	-0.466958	94.7453	2	68.5471	2	-0.0166665	94.7453	2	93.657	2	0.204209	94.7453	2	109.152	2	A_23_P100539	NM_001171	ABCC6	NM_001171	hs|16p13.11	Hs.442182	368	GO:0000166(nucleotide binding)|GO:0005215(transporter activity)|GO:0005524(ATP binding)|GO:0005624(membrane fraction)|GO:0005886(plasma membrane)|GO:0006200(ATP catabolic process)|GO:0007601(visual perception)|GO:0016021(integral to membrane)|GO:0016324(apical plasma membrane)|GO:0016328(lateral plasma membrane)|GO:0016887(ATPase activity)|GO:0042493(response to drug)|GO:0042626(ATPase activity, …	ENST00000456970		ABC transporters	hsa02010
1241	Homo sapiens aquaporin 9 (AQP9), mRNA [NM_020980]	3.11966	8.73767	1	75.9464	2	0.667072	8.73767	1	13.8741	1	3.27191	8.73767	1	84.3995	2	A_23_P106362	NM_020980	AQP9	NM_020980	hs|15q22.2	Hs.104624	366	GO:0005215(transporter activity)|GO:0005275(amine transmembrane transporter activity)|GO:0005345(purine transmembrane transporter activity)|GO:0005350(pyrimidine transmembrane transporter activity)|GO:0005792(microsome)|GO:0005887(integral to plasma membrane)|GO:0006833(water transport)|GO:0006863(purine transport)|GO:0006955(immune response)|GO:0006970(response to osmotic stress)|GO:0007588(excr…	ENST00000219919	NP509229	Bile secretion	hsa04976
1242	Homo sapiens Williams-Beuren syndrome chromosome region 16 (WBSCR16), mRNA [NM_030798]	-0.253766	1018.56	2	854.272	2	-0.290616	1018.56	2	832.728	2	-0.359175	1018.56	2	794.081	2	A_24_P370420	NM_030798	WBSCR16	NM_030798	hs|7q11.23	Hs.716393	81554	GO:0005575(cellular_component)|GO:0008150(biological_process)	ENST00000329959	NP1154557
1244	Homo sapiens ATR interacting protein (ATRIP), transcript variant 2, mRNA [NM_032166]	0.111288	913.489	2	986.743	2	0.0427678	913.489	2	940.974	2	-0.281257	913.489	2	751.686	2	A_23_P501770	NM_032166	ATRIP	NM_032166		Hs.694840	84126	GO:0000077(DNA damage checkpoint)|GO:0004674(protein serine/threonine kinase activity)|GO:0005515(protein binding)|GO:0005634(nucleus)|GO:0005654(nucleoplasm)|GO:0006260(DNA replication)|GO:0006281(DNA repair)|GO:0006974(response to DNA damage stimulus)	ENST00000346691
1246		0.0557646	121795	2	126595	2	-0.0188834	121795	2	120211	2	-0.0457499	121795	2	117993	2	A_24_P928604				hs|1p35.1
1247	Homo sapiens MYST/Esa1-associated factor 6 (MEAF6), mRNA [NM_022756]	-0.238521	4015.35	2	3403.47	2	-0.185444	4015.35	2	3531.01	2	-0.175674	4015.35	2	3555.01	2	A_23_P103442	NM_022756	MEAF6	NM_022756	hs|1p34.3	Hs.17118	64769	GO:0005515(protein binding)|GO:0005634(nucleus)|GO:0005730(nucleolus)|GO:0016568(chromatin modification)|GO:0035267(NuA4 histone acetyltransferase complex)|GO:0043968(histone H2A acetylation)|GO:0043981(histone H4-K5 acetylation)|GO:0043982(histone H4-K8 acetylation)|GO:0043983(histone H4-K12 acetylation)|GO:0043984(histone H4-K16 acetylation)|GO:0044154(histone H3-K14 acetylation)|GO:0045449(reg…	ENST00000373074
1248	Homo sapiens muscle, skeletal, receptor tyrosine kinase (MUSK), transcript variant 1, mRNA [NM_005592]	0.297996	101.909	2	125.29	2	0.584395	101.909	2	152.803	2	-0.022351	101.909	2	100.342	2	A_23_P71649	NM_005592	MUSK	NM_005592	hs|9q31.3	Hs.521653	4593	GO:0000166(nucleotide binding)|GO:0004714(transmembrane receptor protein tyrosine kinase activity)|GO:0004872(receptor activity)|GO:0005515(protein binding)|GO:0005524(ATP binding)|GO:0005887(integral to plasma membrane)|GO:0006468(protein amino acid phosphorylation)|GO:0007169(transmembrane receptor protein tyrosine kinase signaling pathway)|GO:0007275(multicellular organismal development)|GO:00…	ENST00000189978	NP1245860
1249	Homo sapiens guanine nucleotide binding protein-like 3 (nucleolar)-like (GNL3L), mRNA [NM_019067]	0.107505	2859.41	2	3080.63	2	0.121267	2859.41	2	3110.15	2	0.198595	2859.41	2	3281.41	2	A_23_P22499	NM_019067	GNL3L	NM_019067		Hs.654677	54552	GO:0000166(nucleotide binding)|GO:0005525(GTP binding)|GO:0005622(intracellular)|GO:0005634(nucleus)|GO:0005730(nucleolus)|GO:0042254(ribosome biogenesis)	ENST00000360845
1250	Homo sapiens epithelial splicing regulatory protein 2 (ESRP2), mRNA [NM_024939]	0.128579	1910.84	2	2088.97	2	0.0469525	1910.84	2	1974.05	2	0.293674	1910.84	2	2342.23	2	A_23_P100220	NM_024939	ESRP2	NM_024939	hs|16q22.1	Hs.592053	80004	GO:0000166(nucleotide binding)|GO:0003729(mRNA binding)|GO:0005634(nucleus)|GO:0006397(mRNA processing)|GO:0043484(regulation of RNA splicing)	ENST00000473183
1254	Homo sapiens hyaluronoglucosaminidase 2 (HYAL2), transcript variant 1, mRNA [NM_003773]	-0.121515	36853.5	2	33876.5	2	-0.196676	36853.5	2	32156.8	2	-0.346491	36853.5	2	28985	2	A_33_P3365357	NM_003773	HYAL2	NM_003773	hs|3p21.31	Hs.76873	8692	GO:0004415(hyalurononglucosaminidase activity)|GO:0004872(receptor activity)|GO:0005515(protein binding)|GO:0005764(lysosome)|GO:0005886(plasma membrane)|GO:0005975(carbohydrate metabolic process)|GO:0008152(metabolic process)|GO:0016798(hydrolase activity, acting on glycosyl bonds)|GO:0030214(hyaluronan catabolic process)|GO:0031225(anchored to membrane)	ENST00000442581		Glycosaminoglycan degradation // Metabolic pathways	hsa00531 // hsa01100
1256	Homo sapiens sterile alpha and TIR motif containing 1 (SARM1), mRNA [NM_015077]	0.279283	479.989	2	582.511	2	0.201789	479.989	2	552.047	2	0.0948403	479.989	2	512.603	2	A_24_P267293	NM_015077	SARM1	NM_015077	hs|17q11.2	Hs.719354	23098	GO:0004888(transmembrane receptor activity)|GO:0005488(binding)|GO:0005737(cytoplasm)|GO:0007165(signal transduction)|GO:0031224(intrinsic to membrane)|GO:0045087(innate immune response)	ENST00000457710
1257	Homo sapiens aquaporin 1 (Colton blood group) (AQP1), mRNA [NM_198098]	0.0703416	322.801	2	338.93	2	0.0271584	322.801	2	328.935	2	-0.191679	322.801	2	282.64	2	A_23_P372834	NM_198098	AQP1	NM_198098	hs|7p15.1	Hs.76152	358	GO:0005215(transporter activity)|GO:0005515(protein binding)|GO:0005887(integral to plasma membrane)|GO:0006833(water transport)|GO:0007588(excretion)|GO:0009725(response to hormone stimulus)|GO:0015250(water channel activity)|GO:0015670(carbon dioxide transport)|GO:0015696(ammonium transport)|GO:0016020(membrane)|GO:0016323(basolateral plasma membrane)|GO:0016324(apical plasma membrane)|GO:00328…	ENST00000311813	NP1203192	Proximal tubule bicarbonate reclamation // Bile secretion	hsa04964 // hsa04976
1258	lincRNA:chr1:119683902-119693077 forward strand	-0.0881931	32.1693	1	30.2617	1	0.651335	32.1693	1	50.5258	2	0.486646	32.1693	1	45.0751	1	A_19_P00812763	lincRNA:chr1:119683902-119693077_F			hs|1p12
1259	Homo sapiens COX10 homolog, cytochrome c oxidase assembly protein, heme A: farnesyltransferase (yeast) (COX10), nuclear gene encoding mitochondrial protein, mRNA [NM_001303]	-0.297086	451.378	2	367.374	2	-0.29791	451.378	2	367.164	2	-0.237822	451.378	2	382.779	2	A_23_P55123	NM_001303	COX10	NM_001303	hs|17p12	Hs.462278	1352	GO:0000266(mitochondrial fission)|GO:0004129(cytochrome-c oxidase activity)|GO:0005739(mitochondrion)|GO:0006123(mitochondrial electron transport, cytochrome c to oxygen)|GO:0006784(heme a biosynthetic process)|GO:0007005(mitochondrion organization)|GO:0008495(protoheme IX farnesyltransferase activity)|GO:0008535(respiratory chain complex IV assembly)|GO:0009060(aerobic respiration)|GO:0016020(me…	ENST00000261643		Oxidative phosphorylation // Porphyrin and chlorophyll metabolism // Metabolic pathways	hsa00190 // hsa00860 // hsa01100
1260	Homo sapiens MCF.2 cell line derived transforming sequence-like (MCF2L), transcript variant 2, mRNA [NM_024979]	-0.207925	88.8166	2	76.8958	2	-0.38405	88.8166	2	68.0587	2	0.092876	88.8166	2	94.7224	2	A_23_P88106	NM_024979	MCF2L	NM_024979	hs|13q34	Hs.170422	23263	GO:0005085(guanyl-nucleotide exchange factor activity)|GO:0005089(Rho guanyl-nucleotide exchange factor activity)|GO:0005622(intracellular)|GO:0005737(cytoplasm)|GO:0005739(mitochondrion)|GO:0005829(cytosol)|GO:0005886(plasma membrane)|GO:0006915(apoptosis)|GO:0007242(intracellular signaling cascade)|GO:0008624(induction of apoptosis by extracellular signals)|GO:0035023(regulation of Rho protein …	ENST00000397017	NP1459553
1262	Homo sapiens chromosome 4 open reading frame 3 (C4orf3), mRNA [NM_001001701]	-0.186709	27078.1	2	23791.1	2	-0.0749456	27078.1	2	25707.4	2	-0.227377	27078.1	2	23129.8	2	A_33_P3285824	NM_001001701	C4orf3	NM_001001701	hs|4q26	Hs.173705	401152	GO:0016020(membrane)|GO:0016021(integral to membrane)	ENST00000296496
1263	lincRNA:chr10:80202694-80215169 forward strand	1.7577	122.366	2	413.794	2	0.658116	122.366	2	193.097	2	1.00796	122.366	2	246.086	2	A_19_P00323993	lincRNA:chr10:80202694-80215169_F			hs|10q22.3
1265	Homo sapiens NK2 homeobox 4 (NKX2-4), mRNA [NM_033176]	-0.0802183	410.301	2	388.109	2	-0.275392	410.301	2	339.001	2	-0.334772	410.301	2	325.331	2	A_33_P3359801	NM_033176	NKX2-4	NM_033176	hs|20p11.22	Hs.456662	644524	GO:0003700(transcription factor activity)|GO:0005634(nucleus)|GO:0006355(regulation of transcription, DNA-dependent)|GO:0007275(multicellular organismal development)|GO:0043565(sequence-specific DNA binding)	ENST00000351817
1267	Homo sapiens lamin B2 (LMNB2), mRNA [NM_032737]	0.127483	2498.64	2	2729.48	2	0.070539	2498.64	2	2623.84	2	0.178425	2498.64	2	2827.58	2	A_23_P67725	NM_032737	LMNB2	NM_032737	hs|19p13.3	Hs.538286	84823	GO:0005198(structural molecule activity)|GO:0005634(nucleus)|GO:0005638(lamin filament)|GO:0008150(biological_process)|GO:0016020(membrane)	ENST00000325327	NP1192079
1270	Homo sapiens interleukin 32 (IL32), transcript variant 4, mRNA [NM_001012633]	0.42642	177.277	2	238.242	2	-0.113648	177.277	2	163.848	2	0.125129	177.277	2	193.34	2	A_33_P3346826	NM_001012633	IL32	NM_001012633	hs|16p13.3	Hs.943	9235	GO:0005125(cytokine activity)|GO:0005576(extracellular region)|GO:0005615(extracellular space)|GO:0006952(defense response)|GO:0006955(immune response)|GO:0007155(cell adhesion)	ENST00000382210
1271	lincRNA:chr10:72183844-72190869 forward strand	0.189673	41.2947	2	47.0969	1	0.129587	41.2947	2	45.1756	1	-0.907345	41.2947	2	22.0169	1	A_19_P00324632	lincRNA:chr10:72183844-72190869_F			hs|10q22.1
1272	DB028998 TESTI2 Homo sapiens cDNA clone TESTI2012045 5', mRNA sequence [DB028998]	-0.355081	913.011	2	713.815	2	-0.362238	913.011	2	710.283	2	-0.600526	913.011	2	602.143	2	A_33_P3216945	DB028998		DB028998	hs|7q36.1	Hs.640952
1273	lincRNA:chr8:37264155-37278889 forward strand	0.59541	2403.46	2	3631.39	2	0.320316	2403.46	2	3000.96	2	0.405708	2403.46	2	3183.95	2	A_19_P00319593	lincRNA:chr8:37264155-37278889_F			hs|8p12
1274		1.26266	21.9791	1	52.7363	1	1.11861	21.9791	1	47.7247	1	1.80668	21.9791	1	76.8908	2	A_33_P3366614				hs|2q22.3
1276	AGENCOURT_10224340 NIH_MGC_141 Homo sapiens cDNA clone IMAGE:6565454 5', mRNA sequence [BU536871]	0.915012	32.9211	1	62.0755	2	0.36311	32.9211	1	42.3429	1	-0.612568	32.9211	1	21.5314	1	A_33_P3542886	BU536871	SNAR-G1	BU536871		Hs.621635	100126780
1278	Homo sapiens elongation factor RNA polymerase II-like 3 (ELL3), mRNA [NM_025165]	-0.412901	917.747	2	689.33	2	-0.316908	917.747	2	736.756	2	-0.351665	917.747	2	719.219	2	A_24_P47988	NM_025165	ELL3	NM_025165	hs|15q21.1	Hs.706346	80237	GO:0005515(protein binding)|GO:0005634(nucleus)|GO:0006368(RNA elongation from RNA polymerase II promoter)|GO:0007283(spermatogenesis)|GO:0008023(transcription elongation factor complex)|GO:0008159(positive transcription elongation factor activity)|GO:0016944(RNA polymerase II transcription elongation factor activity)|GO:0045449(regulation of transcription)|GO:0045817(positive regulation of trans…	ENST00000417761
1280	Homo sapiens fukutin (FKTN), transcript variant 1, mRNA [NM_001079802]	-0.0172639	15.8577	1	15.6691	1	1.06082	15.8577	1	33.0812	1	2.21483	15.8577	1	73.616	2	A_33_P3259092	NM_001079802	FKTN	NM_001079802	hs|9q31.2	Hs.55777	2218	GO:0005615(extracellular space)|GO:0005794(Golgi apparatus)|GO:0007399(nervous system development)|GO:0007517(muscle organ development)|GO:0016020(membrane)|GO:0016021(integral to membrane)|GO:0016740(transferase activity)	ENST00000457847
[truncated: 41,793 more rows]
